# Supplementary material for: 2,2′-[Nonane-1,9-diylbis(nitrilo­methyl­idyne)]diphenol
Source: Acta Crystallogr Sect E Struct Rep Online. 2008 Nov 29;64(Pt 12):o2494. doi: 10.1107/S1600536808039858 (PMC2960073; doi:10.1107/S1600536808039858)
Supplement: Supplementary file 1 [file e-64-o2494-sup1.cif]

##############################################################################
###                                                                        ###
###        Electronic paper (Acta Crystallographica Section E)             ###
###                                                                        ###
##############################################################################
#                                                                            #
# This CIF contains the data in a paper accepted for publication in Acta     #
# Crystallographica Section E. It conforms to the requirements of Notes      #
# for Authors for Section E, and has been peer reviewed under the auspices   #
# of the IUCr Commission on Journals.                                        #
#                                                                            #
# Full details of the Crystallographic Information File format               #
# are given in the paper "The Crystallographic Information File (CIF):       #
# a New Standard Archive File for Crystallography" by S. R. Hall, F. H.      #
# Allen and I. D. Brown [Acta Cryst. (1991), A47, 655-685].                  #
#                                                                            #
# The current version of the core CIF dictionary is obtainable from          #
# ftp://ftp.iucr.org/pub/cif_core.dic. The current version number is 2.4.    #
#                                                                            #
# Software is freely available for graphical display of the structure(s) in  #
# this CIF.  For information consult the CIF home page http://www.iucr.org/  #
# cif/home.html                                                              #
#                                                                            #
# This file may be used for bona fide research purposes within the           #
# scientific community so long as proper attribution is given to the journal # 
# article from which it was obtained.                                        #
#                                                                            #
##############################################################################
                                             
data_global
_audit_creation_method     SHELXL-97
_journal_date_recd_electronic     2008-11-24
_journal_date_accepted     2008-11-26
_journal_name_full     'Acta Crystallographica, Section E'
_journal_year     2008
_journal_volume     64
_journal_issue     12
_journal_page_first     o2494
_journal_page_last     o2494
_journal_paper_category     QO
_journal_coeditor_code     HB2862
_publ_contact_author
;
     Dr. Seik Weng Ng
     Department of Chemistry
     University of Malaya
     50603 Kuala Lumpur
     Malaysia
;
_publ_contact_author_email     seikweng@um.edu.my
_publ_contact_author_fax     '03 7967 4193'
_publ_contact_author_phone     '03 7967 6778'
_publ_section_title
;
2,2'-[Nonane-1,9-diylbis(nitrilomethylidyne)]diphenol
;
loop_
    _publ_author_name
    _publ_author_address
    'Abdullah, Norbani'
;
Department of Chemistry
University of Malaya
50603 Kuala Lumpur
Malaysia
;
    'Lo, Kong Mun'
;
Department of Chemistry
University of Malaya
50603 Kuala Lumpur
Malaysia
;
    'Tajuddin, Hairul Anuar'
;
Department of Chemistry
University of Malaya
50603 Kuala Lumpur
Malaysia
;
    'Tee, Jia Ti'
;
Department of Chemistry
University of Malaya
50603 Kuala Lumpur
Malaysia
;
    'Ng, Seik Weng'
;
Department of Chemistry
University of Malaya
50603 Kuala Lumpur
Malaysia
;
data_I
_audit_creation_method     SHELXL-97
_chemical_name_systematic
;
2,2'-[Nonane-1,9-diylbis(nitrilomethylidyne)]diphenol
;
_chemical_name_common     ?
_chemical_formula_moiety     'C23 H30 N2 O2'
_chemical_formula_sum     'C23 H30 N2 O2'
_chemical_formula_iupac     'C23 H30 N2 O2'
_chemical_formula_weight     366.49
_chemical_melting_point     ?
_symmetry_cell_setting     Monoclinic
_symmetry_space_group_name_H-M     'C 2/c'
_symmetry_space_group_name_Hall     '-C 2yc'
loop_
    _symmetry_equiv_pos_as_xyz
    'x, y, z'
    '-x, y, -z+1/2'
    'x+1/2, y+1/2, z'
    '-x+1/2, y+1/2, -z+1/2'
    '-x, -y, -z'
    'x, -y, z-1/2'
    '-x+1/2, -y+1/2, -z'
    'x+1/2, -y+1/2, z-1/2'
_cell_length_a     43.6905(10)
_cell_length_b     4.72580(10)
_cell_length_c     9.8928(2)
_cell_angle_alpha     90.00
_cell_angle_beta     96.935(2)
_cell_angle_gamma     90.00
_cell_volume     2027.65(8)
_cell_formula_units_Z     4
_cell_measurement_reflns_used     2058
_cell_measurement_theta_min     2.8
_cell_measurement_theta_max     27.9
_cell_measurement_temperature     100(2)
_exptl_crystal_description     rod
_exptl_crystal_colour     Yellow
_exptl_crystal_size_max     0.40
_exptl_crystal_size_mid     0.03
_exptl_crystal_size_min     0.02
_exptl_crystal_density_diffrn     1.201
_exptl_crystal_density_meas     ?
_exptl_crystal_density_method     'not measured'
_exptl_crystal_F_000     792
_exptl_absorpt_coefficient_mu     0.076
_exptl_absorpt_correction_type     None
_exptl_absorpt_process_details     ?
_exptl_absorpt_correction_T_min     ?
_exptl_absorpt_correction_T_max     ?
_diffrn_ambient_temperature     100(2)
_diffrn_radiation_type     MoK\a
_diffrn_radiation_wavelength     0.71073
_diffrn_radiation_source     'fine-focus sealed tube'
_diffrn_radiation_monochromator     graphite
_diffrn_measurement_device_type     'Bruker SMART APEX CCD'
_diffrn_measurement_method     \w
_diffrn_detector_area_resol_mean     ?
_diffrn_reflns_number     8930
_diffrn_reflns_av_R_equivalents     0.0376
_diffrn_reflns_av_sigmaI/netI     0.0344
_diffrn_reflns_theta_min     0.94
_diffrn_reflns_theta_max     27.50
_diffrn_reflns_theta_full     27.50
_diffrn_measured_fraction_theta_max     0.995
_diffrn_measured_fraction_theta_full     0.995
_diffrn_reflns_limit_h_min     -56
_diffrn_reflns_limit_h_max     56
_diffrn_reflns_limit_k_min     -6
_diffrn_reflns_limit_k_max     6
_diffrn_reflns_limit_l_min     -12
_diffrn_reflns_limit_l_max     12
_diffrn_standards_number     0
_diffrn_standards_interval_count     0
_diffrn_standards_interval_time     0
_diffrn_standards_decay_%     0
_reflns_number_total     2317
_reflns_number_gt     1573
_reflns_threshold_expression     I>2\s(I)
_refine_ls_structure_factor_coef     Fsqd
_refine_ls_matrix_type     full
_refine_ls_R_factor_all     0.0761
_refine_ls_R_factor_gt     0.0401
_refine_ls_wR_factor_gt     0.1243
_refine_ls_wR_factor_ref     0.1767
_refine_ls_goodness_of_fit_ref     1.099
_refine_ls_restrained_S_all     1.099
_refine_ls_number_reflns     2317
_refine_ls_number_parameters     127
_refine_ls_number_restraints     1
_refine_ls_hydrogen_treatment     mixed
_refine_ls_weighting_scheme     calc
_refine_ls_weighting_details
                 'calc w=1/[\s^2^(Fo^2^)+(0.1065P)^2^] where P=(Fo^2^+2Fc^2^)/3'
_atom_sites_solution_hydrogens     geom
_atom_sites_solution_primary     direct
_atom_sites_solution_secondary     difmap
_refine_ls_shift/su_max     0.001
_refine_ls_shift/su_mean     0.000
_refine_diff_density_max     0.253
_refine_diff_density_min     -0.228
_refine_ls_extinction_method     none
_refine_ls_extinction_coef     ?
loop_
    _atom_type_symbol
    _atom_type_description
    _atom_type_scat_dispersion_real
    _atom_type_scat_dispersion_imag
    _atom_type_scat_source
    'C' 'C' 0.0033 0.0016
                         'International Tables Vol C Tables 4.2.6.8 and 6.1.1.4'
    'H' 'H' 0.0000 0.0000
                         'International Tables Vol C Tables 4.2.6.8 and 6.1.1.4'
    'N' 'N' 0.0061 0.0033
                         'International Tables Vol C Tables 4.2.6.8 and 6.1.1.4'
    'O' 'O' 0.0106 0.0060
                         'International Tables Vol C Tables 4.2.6.8 and 6.1.1.4'
_computing_data_collection     'APEX2 (Bruker, 2007)'
_computing_cell_refinement     'SAINT (Bruker, 2007)'
_computing_data_reduction     'SAINT (Bruker, 2007)'
_computing_structure_solution     'SHELXS97 (Sheldrick, 2008)'
_computing_structure_refinement     'SHELXL97 (Sheldrick, 2008)'
_computing_molecular_graphics     'X-SEED (Barbour, 2001)'
_computing_publication_material     'publCIF (Westrip, 2008)'
loop_
    _atom_site_type_symbol
    _atom_site_label
    _atom_site_fract_x
    _atom_site_fract_y
    _atom_site_fract_z
    _atom_site_U_iso_or_equiv
    _atom_site_adp_type
    _atom_site_calc_flag
    _atom_site_refinement_flags
    _atom_site_occupancy
    _atom_site_disorder_assembly
    _atom_site_disorder_group
    O O1 0.63065(3) 0.8920(3) 0.86876(12) 0.0364(4) Uani d D 1 . .
    H H1 0.6186(5) 0.787(5) 0.816(2) 0.075(8) Uiso d D 1 . .
    N N1 0.61425(3) 0.4953(3) 0.69663(13) 0.0283(4) Uani d . 1 . .
    C C1 0.66008(4) 0.8348(4) 0.84965(15) 0.0300(4) Uani d . 1 . .
    C C2 0.68388(4) 0.9845(4) 0.92417(17) 0.0382(5) Uani d . 1 . .
    H H2 0.6793 1.1251 0.9874 0.046 Uiso calc R 1 . .
    C C3 0.71405(4) 0.9284(4) 0.90596(19) 0.0410(5) Uani d . 1 . .
    H H3 0.7302 1.0303 0.9577 0.049 Uiso calc R 1 . .
    C C4 0.72134(4) 0.7262(4) 0.81367(19) 0.0388(5) Uani d . 1 . .
    H H4 0.7422 0.6916 0.8009 0.047 Uiso calc R 1 . .
    C C5 0.69785(4) 0.5759(4) 0.74073(18) 0.0344(4) Uani d . 1 . .
    H H5 0.7027 0.4358 0.6779 0.041 Uiso calc R 1 . .
    C C6 0.66712(4) 0.6252(3) 0.75711(15) 0.0281(4) Uani d . 1 . .
    C C7 0.64264(4) 0.4541(4) 0.68374(15) 0.0282(4) Uani d . 1 . .
    H H7 0.6480 0.3082 0.6249 0.034 Uiso calc R 1 . .
    C C8 0.59137(4) 0.3110(4) 0.62109(16) 0.0295(4) Uani d . 1 . .
    H H8A 0.5792 0.2140 0.6854 0.035 Uiso calc R 1 . .
    H H8B 0.6020 0.1649 0.5720 0.035 Uiso calc R 1 . .
    C C9 0.56994(4) 0.4833(4) 0.51955(16) 0.0290(4) Uani d . 1 . .
    H H9A 0.5590 0.6250 0.5696 0.035 Uiso calc R 1 . .
    H H9B 0.5824 0.5867 0.4584 0.035 Uiso calc R 1 . .
    C C10 0.54637(4) 0.2996(4) 0.43422(16) 0.0295(4) Uani d . 1 . .
    H H10A 0.5351 0.1845 0.4957 0.035 Uiso calc R 1 . .
    H H10B 0.5573 0.1683 0.3786 0.035 Uiso calc R 1 . .
    C C11 0.52325(3) 0.4723(4) 0.34047(16) 0.0278(4) Uani d . 1 . .
    H H11A 0.5347 0.5929 0.2818 0.033 Uiso calc R 1 . .
    H H11B 0.5119 0.5990 0.3968 0.033 Uiso calc R 1 . .
    C C12 0.5000 0.2941(5) 0.2500 0.0291(5) Uani d S 1 . .
    H H12A 0.4888 0.1707 0.3082 0.035 Uiso calc PR 0.50 . .
    H H12B 0.5112 0.1707 0.1918 0.035 Uiso calc PR 0.50 . .
loop_
    _atom_site_aniso_label
    _atom_site_aniso_U_11
    _atom_site_aniso_U_22
    _atom_site_aniso_U_33
    _atom_site_aniso_U_12
    _atom_site_aniso_U_13
    _atom_site_aniso_U_23
    O1 0.0363(8) 0.0429(8) 0.0299(7) 0.0016(6) 0.0041(5) -0.0045(5)
    N1 0.0256(8) 0.0366(8) 0.0213(7) 0.0014(6) -0.0026(5) 0.0018(6)
    C1 0.0343(10) 0.0354(9) 0.0194(7) 0.0001(7) -0.0007(7) 0.0058(7)
    C2 0.0489(12) 0.0379(10) 0.0259(8) -0.0070(8) -0.0036(8) 0.0002(8)
    C3 0.0395(11) 0.0436(11) 0.0361(10) -0.0118(8) -0.0115(8) 0.0069(8)
    C4 0.0286(10) 0.0441(11) 0.0415(10) -0.0031(8) -0.0053(8) 0.0083(8)
    C5 0.0307(10) 0.0396(10) 0.0318(9) 0.0013(7) -0.0006(7) 0.0039(7)
    C6 0.0298(9) 0.0331(9) 0.0204(7) 0.0006(7) -0.0018(6) 0.0055(6)
    C7 0.0281(9) 0.0352(9) 0.0204(7) 0.0029(7) -0.0008(6) 0.0019(6)
    C8 0.0251(9) 0.0352(9) 0.0269(8) 0.0007(7) -0.0017(7) 0.0005(7)
    C9 0.0238(9) 0.0354(9) 0.0266(8) 0.0014(7) -0.0018(7) 0.0002(7)
    C10 0.0238(9) 0.0334(9) 0.0302(8) 0.0020(6) -0.0012(7) -0.0005(7)
    C11 0.0231(8) 0.0332(9) 0.0265(8) 0.0013(6) 0.0005(6) -0.0006(6)
    C12 0.0230(12) 0.0327(12) 0.0306(11) 0.000 -0.0010(9) 0.000
loop_
    _geom_bond_atom_site_label_1
    _geom_bond_atom_site_label_2
    _geom_bond_site_symmetry_2
    _geom_bond_distance
    _geom_bond_publ_flag
    O1 C1 . 1.349(2) ?
    O1 H1 . 0.860(10)
                    ?
    N1 C7 . 1.277(2) ?
    N1 C8 . 1.461(2) ?
    C1 C2 . 1.393(2) ?
    C1 C6 . 1.408(2) ?
    C2 C3 . 1.377(3) ?
    C2 H2 . 0.9500 ?
    C3 C4 . 1.385(3) ?
    C3 H3 . 0.9500 ?
    C4 C5 . 1.378(2) ?
    C4 H4 . 0.9500 ?
    C5 C6 . 1.391(2) ?
    C5 H5 . 0.9500 ?
    C6 C7 . 1.462(2) ?
    C7 H7 . 0.9500 ?
    C8 C9 . 1.524(2) ?
    C8 H8A . 0.9900 ?
    C8 H8B . 0.9900 ?
    C9 C10 . 1.522(2) ?
    C9 H9A . 0.9900 ?
    C9 H9B . 0.9900 ?
    C10 C11 . 1.523(2) ?
    C10 H10A . 0.9900 ?
    C10 H10B . 0.9900 ?
    C11 C12 . 1.524(2) ?
    C11 H11A . 0.9900 ?
    C11 H11B . 0.9900 ?
    C12 C11 2_655 1.524(2) ?
    C12 H12A . 0.9900 ?
    C12 H12B . 0.9900 ?
loop_
    _geom_angle_atom_site_label_1
    _geom_angle_atom_site_label_2
    _geom_angle_atom_site_label_3
    _geom_angle_site_symmetry_1
    _geom_angle_site_symmetry_3
    _geom_angle
    _geom_angle_publ_flag
    C1 O1 H1 . . 109.1(19) ?
    C7 N1 C8 . . 118.06(14) ?
    O1 C1 C2 . . 119.15(16) ?
    O1 C1 C6 . . 121.25(15) ?
    C2 C1 C6 . . 119.60(16) ?
    C3 C2 C1 . . 119.86(17) ?
    C3 C2 H2 . . 120.1 ?
    C1 C2 H2 . . 120.1 ?
    C2 C3 C4 . . 121.26(17) ?
    C2 C3 H3 . . 119.4 ?
    C4 C3 H3 . . 119.4 ?
    C5 C4 C3 . . 118.99(18) ?
    C5 C4 H4 . . 120.5 ?
    C3 C4 H4 . . 120.5 ?
    C4 C5 C6 . . 121.38(17) ?
    C4 C5 H5 . . 119.3 ?
    C6 C5 H5 . . 119.3 ?
    C5 C6 C1 . . 118.89(15) ?
    C5 C6 C7 . . 120.52(15) ?
    C1 C6 C7 . . 120.54(15) ?
    N1 C7 C6 . . 121.81(15) ?
    N1 C7 H7 . . 119.1 ?
    C6 C7 H7 . . 119.1 ?
    N1 C8 C9 . . 110.26(14) ?
    N1 C8 H8A . . 109.6 ?
    C9 C8 H8A . . 109.6 ?
    N1 C8 H8B . . 109.6 ?
    C9 C8 H8B . . 109.6 ?
    H8A C8 H8B . . 108.1 ?
    C10 C9 C8 . . 112.43(14) ?
    C10 C9 H9A . . 109.1 ?
    C8 C9 H9A . . 109.1 ?
    C10 C9 H9B . . 109.1 ?
    C8 C9 H9B . . 109.1 ?
    H9A C9 H9B . . 107.9 ?
    C9 C10 C11 . . 112.75(14) ?
    C9 C10 H10A . . 109.0 ?
    C11 C10 H10A . . 109.0 ?
    C9 C10 H10B . . 109.0 ?
    C11 C10 H10B . . 109.0 ?
    H10A C10 H10B . . 107.8 ?
    C10 C11 C12 . . 114.05(15) ?
    C10 C11 H11A . . 108.7 ?
    C12 C11 H11A . . 108.7 ?
    C10 C11 H11B . . 108.7 ?
    C12 C11 H11B . . 108.7 ?
    H11A C11 H11B . . 107.6 ?
    C11 C12 C11 . 2_655 112.9(2) ?
    C11 C12 H12A . . 109.0 ?
    C11 C12 H12A 2_655 . 109.0 ?
    C11 C12 H12B . . 109.0 ?
    C11 C12 H12B 2_655 . 109.0 ?
    H12A C12 H12B . . 107.8 ?
loop_
    _geom_torsion_atom_site_label_1
    _geom_torsion_atom_site_label_2
    _geom_torsion_atom_site_label_3
    _geom_torsion_atom_site_label_4
    _geom_torsion_site_symmetry_1
    _geom_torsion_site_symmetry_2
    _geom_torsion_site_symmetry_3
    _geom_torsion_site_symmetry_4
    _geom_torsion
    _geom_torsion_publ_flag
    O1 C1 C2 C3 . . . . 179.92(15) ?
    C6 C1 C2 C3 . . . . 0.6(2) ?
    C1 C2 C3 C4 . . . . 0.5(3) ?
    C2 C3 C4 C5 . . . . -1.1(3) ?
    C3 C4 C5 C6 . . . . 0.6(3) ?
    C4 C5 C6 C1 . . . . 0.5(2) ?
    C4 C5 C6 C7 . . . . -176.97(15) ?
    O1 C1 C6 C5 . . . . 179.62(14) ?
    C2 C1 C6 C5 . . . . -1.0(2) ?
    O1 C1 C6 C7 . . . . -3.0(2) ?
    C2 C1 C6 C7 . . . . 176.40(14) ?
    C8 N1 C7 C6 . . . . -179.01(14) ?
    C5 C6 C7 N1 . . . . -179.81(16) ?
    C1 C6 C7 N1 . . . . 2.8(2) ?
    C7 N1 C8 C9 . . . . -117.30(16) ?
    N1 C8 C9 C10 . . . . 177.84(13) ?
    C8 C9 C10 C11 . . . . 175.42(14) ?
    C9 C10 C11 C12 . . . . 177.98(12) ?
    C10 C11 C12 C11 . . . 2_655 178.76(15) ?
loop_
    _geom_hbond_atom_site_label_D
    _geom_hbond_atom_site_label_H
    _geom_hbond_atom_site_label_A
    _geom_hbond_site_symmetry_A
    _geom_hbond_distance_DH
    _geom_hbond_distance_HA
    _geom_hbond_distance_DA
    _geom_hbond_angle_DHA
    _geom_hbond_publ_flag
    O1 H1 N1 . 0.860(10)
                       1.81(2) 2.5755(19) 148(3) yes
