# Supplementary material for: 2,2′-[Nonane-1,9-diylbis(nitrilo­methyl­idyne)]diphenol
Source: Acta Crystallogr Sect E Struct Rep Online. 2008 Nov 29;64(Pt 12):o2494. doi: 10.1107/S1600536808039858 (PMC2960073; doi:10.1107/S1600536808039858)
Supplement: Supplementary file 2 [file e-64-o2494-Isup2.hkl]

# 
# h,k,l, Fc-squared, Fo-squared, sigma(Fo-squared) and status flag 
# 
data_I
_shelx_title '  C2/c' 
_shelx_refln_list_code          4 
_shelx_F_calc_maximum      233.53 
_exptl_crystal_F_000       792.00 
_reflns_d_resolution_high  0.7697 
 
loop_ 
 _symmetry_equiv_pos_as_xyz 
 'x, y, z' 
 '-x, y, -z+1/2' 
 'x+1/2, y+1/2, z' 
 '-x+1/2, y+1/2, -z+1/2' 
 '-x, -y, -z' 
 'x, -y, z-1/2' 
 '-x+1/2, -y+1/2, -z' 
 'x+1/2, -y+1/2, z-1/2' 
 
_cell_length_a    43.6905 
_cell_length_b     4.7258 
_cell_length_c     9.8928 
_cell_angle_alpha  90.000 
_cell_angle_beta   96.935 
_cell_angle_gamma  90.000 
 
_shelx_F_squared_multiplier     1.000 
 
loop_ 
 _refln_index_h 
 _refln_index_k 
 _refln_index_l 
 _refln_F_squared_calc 
 _refln_F_squared_meas 
 _refln_F_squared_sigma 
 _refln_observed_status 
   2   0   0      683.82       -0.03      0.13 o 
   4   0   0     6655.89        0.26      0.57 o 
   6   0   0     5907.90        2.17      1.14 o 
  22   0   0       27.27        2.17      6.47 o 
  26   0   0       53.63       60.31     11.65 o 
  28   0   0       21.69        3.54      4.35 o 
  30   0   0        0.10       -4.67      3.89 o 
  32   0   0      108.38      125.53     16.31 o 
  38   0   0       62.00       32.78     16.37 o 
  40   0   0        6.71       -8.58      8.77 o 
  42   0   0     1511.23     1381.39     57.18 o 
  44   0   0     1507.68     1470.39     35.54 o 
  46   0   0      386.35      412.70     25.93 o 
  48   0   0      103.14      145.03     20.68 o 
  50   0   0        0.10       -4.75     13.01 o 
  52   0   0      157.04      213.37     20.29 o 
  54   0   0      180.90      229.23     58.03 o 
  56   0   0       48.10       36.39     26.76 o 
   1   1   0    16843.09    17000.31    208.57 o 
   3   1   0     2875.04     2752.31     29.98 o 
   5   1   0     1717.54     1760.75     24.14 o 
   7   1   0       15.02       17.64      2.24 o 
   9   1   0       28.39       29.80      2.39 o 
  11   1   0      352.30      368.48      8.44 o 
  13   1   0        2.27       -0.38      3.13 o 
  15   1   0       10.10        7.18      3.40 o 
  17   1   0      613.31      623.21     10.30 o 
  19   1   0      178.10      198.83      6.03 o 
  21   1   0      380.07      415.68     12.46 o 
  23   1   0     5870.17     6105.67     80.57 o 
  25   1   0      466.39      553.73     14.07 o 
  27   1   0      122.82      144.42     12.45 o 
  29   1   0      113.58      102.83      8.07 o 
  31   1   0      369.53      376.99     14.60 o 
  33   1   0      822.89      824.94     19.18 o 
  35   1   0     3406.05     3291.73     47.06 o 
  37   1   0      452.88      482.77     12.99 o 
  39   1   0      809.81      779.57     16.86 o 
  41   1   0     1639.45     1601.43     27.37 o 
  43   1   0      645.95      676.90     19.09 o 
  45   1   0      267.80      288.11     14.38 o 
  47   1   0       14.41       23.51      8.78 o 
  49   1   0        0.02      -11.09      9.97 o 
  51   1   0        8.76        6.26      8.81 o 
  53   1   0        1.02      -10.99     12.99 o 
  55   1   0       22.68       11.02      9.85 o 
   0   2   0     4297.70     4482.28     90.48 o 
   2   2   0      339.27      330.55      7.64 o 
   4   2   0     1545.53     1606.15     20.59 o 
   6   2   0      723.86      683.07      9.92 o 
   8   2   0       15.60       12.74      3.02 o 
  10   2   0      770.33      826.23     11.45 o 
  12   2   0     1566.78     1583.70     18.15 o 
  14   2   0        9.74       18.98      3.53 o 
  16   2   0     2606.55     2765.76     32.12 o 
  18   2   0     2135.97     2208.01     29.18 o 
  20   2   0     1545.32     1465.45     20.99 o 
  22   2   0     3433.11     3217.89     40.97 o 
  24   2   0     2107.95     2147.79     29.10 o 
  26   2   0        0.15       -5.82      3.88 o 
  28   2   0      763.44      770.96     13.02 o 
  30   2   0       14.50       10.28      4.90 o 
  32   2   0      467.74      481.09     13.51 o 
  34   2   0      223.78      231.06     10.19 o 
  36   2   0        4.82        8.66      6.47 o 
  38   2   0        4.39       10.49      6.84 o 
  40   2   0       85.18       81.75      8.42 o 
  42   2   0      141.95      124.59     11.04 o 
  44   2   0       23.21       22.57      9.58 o 
  46   2   0       25.51       22.37      9.58 o 
  48   2   0        0.08       -3.69     11.25 o 
  50   2   0       17.65       11.01     11.15 o 
  52   2   0       28.40        9.14     11.67 o 
   1   3   0      618.74      549.11     11.28 o 
   3   3   0       58.03       70.85      5.18 o 
   5   3   0     1221.06     1245.88     19.47 o 
   7   3   0     1400.07     1504.57     20.51 o 
   9   3   0       90.66       86.42      4.58 o 
  11   3   0      669.61      728.77     11.39 o 
  13   3   0        4.31        0.78      3.32 o 
  15   3   0      441.27      453.88      9.38 o 
  17   3   0       33.05       42.69      4.63 o 
  19   3   0      156.49      145.38      6.27 o 
  21   3   0     2031.50     1935.22     27.78 o 
  23   3   0     2669.91     2627.88     39.31 o 
  25   3   0       23.36       36.14      7.15 o 
  27   3   0       43.09       33.86      8.84 o 
  29   3   0       45.20       44.81      8.82 o 
  31   3   0        0.04      -10.89      7.26 o 
  33   3   0      100.49      100.29      9.09 o 
  35   3   0        5.75        7.57      7.43 o 
  37   3   0       15.18        7.88      7.50 o 
  39   3   0        0.30       -1.88      7.98 o 
  41   3   0        9.56       10.80      8.43 o 
  43   3   0       12.01       13.60      7.81 o 
  45   3   0       23.48       19.20     15.18 o 
  47   3   0       44.82       41.75     11.53 o 
  49   3   0       11.63       -3.62     14.72 o 
   0   4   0      291.00      284.46     16.59 o 
   2   4   0      221.28      215.45     10.71 o 
   4   4   0      188.81      203.53     11.37 o 
   6   4   0      293.05      273.07     11.63 o 
   8   4   0        2.91        0.18      6.26 o 
  10   4   0      202.83      201.70     18.25 o 
  12   4   0       46.46       55.16      7.50 o 
  14   4   0        8.84        6.90      6.40 o 
  16   4   0       35.99       39.41      6.78 o 
  18   4   0        0.00       -1.77      5.40 o 
  20   4   0       49.95       51.18      6.61 o 
  22   4   0       11.71       -3.93      8.06 o 
  24   4   0      723.01      694.03     19.97 o 
  26   4   0      271.88      285.17     16.17 o 
  28   4   0      539.30      476.81     17.15 o 
  30   4   0      557.14      527.54     21.35 o 
  32   4   0        1.21       -1.11     11.12 o 
  34   4   0      112.57      117.59     11.90 o 
  36   4   0        3.32       -0.57      8.01 o 
  38   4   0       21.26       12.76      8.95 o 
  40   4   0       20.44       10.35     10.12 o 
  42   4   0      145.92      146.41     15.26 o 
   1   5   0      613.70      619.46     18.14 o 
   3   5   0      142.78      173.24     16.74 o 
   5   5   0      298.63      295.24     13.72 o 
   7   5   0       12.94       10.24      7.93 o 
   9   5   0      442.90      433.53     15.60 o 
  11   5   0      313.60      308.47     19.72 o 
  13   5   0        3.50       -2.79      8.18 o 
  15   5   0       28.62       25.89      8.84 o 
  17   5   0        0.40       -5.33      9.92 o 
  19   5   0        0.64       -1.61     10.15 o 
  21   5   0        5.15       -1.98     11.94 o 
  23   5   0      121.62      120.86     14.30 o 
  25   5   0       21.47        5.10     10.94 o 
  27   5   0       37.56       34.65     11.69 o 
  29   5   0        6.16        4.46     15.38 o 
  31   5   0        7.16       11.22     11.35 o 
   0   6   0       93.66      109.98     17.57 o 
   2   6   0      103.41      105.05     11.29 o 
   4   6   0       59.94       53.18     11.47 o 
   6   6   0        0.00       -3.70      8.66 o 
   8   6   0        6.66        5.62     10.04 o 
  10   6   0        7.91       10.42     12.95 o 
 -55   1   1        9.03      -13.73     16.35 o 
 -53   1   1       38.30       40.41     10.25 o 
 -51   1   1       28.36       19.32     10.05 o 
 -49   1   1      183.64      230.67     14.38 o 
 -47   1   1      296.57      324.10     15.36 o 
 -45   1   1      330.39      340.27     14.97 o 
 -43   1   1       77.33       69.09      9.96 o 
 -41   1   1        1.44        6.45      8.41 o 
 -39   1   1        0.77       12.77      6.02 o 
 -37   1   1      239.96      277.72     10.41 o 
 -35   1   1      343.14      354.26     10.98 o 
 -33   1   1       22.16       22.05      7.58 o 
 -31   1   1      397.07      375.04     11.53 o 
 -29   1   1       70.84       71.26      6.23 o 
 -27   1   1        4.92        6.19      4.39 o 
 -25   1   1     2118.42     2181.46     31.18 o 
 -23   1   1      937.36      920.56     15.78 o 
 -21   1   1     2722.35     2824.74     38.51 o 
 -19   1   1      199.35      235.05      7.59 o 
 -17   1   1       71.86       78.94      5.14 o 
 -15   1   1      282.95      246.46      9.46 o 
 -13   1   1      100.11       94.94      6.58 o 
 -11   1   1     1524.42     1438.28     24.11 o 
  -9   1   1      882.98      817.05     11.70 o 
  -7   1   1      638.76      704.75      9.98 o 
  -5   1   1    15161.46    15251.84    197.23 o 
  -3   1   1        0.38        4.10      2.83 o 
  -1   1   1    26732.15    27002.80    333.24 o 
   1   1   1      982.63      923.19     23.69 o 
   3   1   1    13598.51    13510.29    167.04 o 
   5   1   1     8276.01     7987.70     90.55 o 
   7   1   1      225.18      202.61      5.83 o 
   9   1   1      228.91      245.41      6.42 o 
  11   1   1     2176.79     2087.51     28.36 o 
  13   1   1     1854.13     1844.22     25.62 o 
  15   1   1       71.34       94.00      5.18 o 
  17   1   1     6465.59     6718.04    110.78 o 
  19   1   1     2438.53     2736.55     48.35 o 
  21   1   1      157.76      213.05      9.86 o 
  23   1   1      411.08      431.01     13.08 o 
  25   1   1       90.66       90.63     16.75 o 
  27   1   1      199.96      228.70     10.83 o 
  29   1   1        2.64       -3.90      4.82 o 
  31   1   1     1292.95     1290.84     28.22 o 
  33   1   1     1260.54     1164.02     45.62 o 
  35   1   1        4.48        5.70      6.76 o 
  37   1   1     1067.88     1050.13     20.94 o 
  39   1   1       91.77       91.90      8.86 o 
  41   1   1      591.92      581.72     15.80 o 
  43   1   1        0.97        3.50      7.77 o 
  45   1   1       32.50       24.38     10.55 o 
  47   1   1      106.59      114.41     12.36 o 
  49   1   1       15.40       20.01     10.49 o 
  51   1   1        0.55      -15.37     10.25 o 
  53   1   1        4.45        2.46     17.62 o 
 -52   2   1        6.33        6.30     10.28 o 
 -50   2   1      133.19      152.32     16.52 o 
 -48   2   1       91.85      102.82     11.83 o 
 -46   2   1      195.09      177.80     13.02 o 
 -44   2   1        2.14       16.15      9.43 o 
 -42   2   1       43.06       36.57     10.41 o 
 -40   2   1        0.34       -6.39      6.28 o 
 -38   2   1      544.24      517.76     13.07 o 
 -36   2   1     1201.87     1215.37     20.68 o 
 -34   2   1       97.51      117.57      7.90 o 
 -32   2   1      761.27      747.83     14.96 o 
 -30   2   1      367.92      364.77     10.38 o 
 -28   2   1       26.85       23.22      7.02 o 
 -26   2   1       87.42      105.25      6.45 o 
 -24   2   1        0.00       -5.46      3.64 o 
 -22   2   1        1.27       -1.86      3.62 o 
 -20   2   1       72.53       70.93      4.75 o 
 -18   2   1      108.60      127.69      4.79 o 
 -16   2   1       42.29       42.06      3.64 o 
 -14   2   1      234.74      264.28      6.23 o 
 -12   2   1     1027.27      951.67     13.06 o 
 -10   2   1        0.75       -4.37      2.92 o 
  -8   2   1     2093.00     2022.58     28.02 o 
  -6   2   1      738.20      830.21     13.93 o 
  -4   2   1     7847.90     8035.68     99.69 o 
  -2   2   1      786.66      769.57     16.14 o 
   0   2   1      490.68      370.46      9.13 o 
   2   2   1      211.36      190.14      6.01 o 
   4   2   1      597.84      496.78      9.13 o 
   6   2   1       31.15       25.84      3.78 o 
   8   2   1     1865.05     1733.89     20.89 o 
  10   2   1     1563.55     1554.19     19.14 o 
  12   2   1       91.74      106.83      4.61 o 
  14   2   1     2004.22     2168.80     30.76 o 
  16   2   1      293.02      286.53      7.67 o 
  18   2   1      982.58      978.38     15.38 o 
  20   2   1      384.21      403.49     10.42 o 
  22   2   1     1267.72     1275.03     21.40 o 
  24   2   1        2.08        5.27      5.12 o 
  26   2   1      338.51      334.59      9.36 o 
  28   2   1      164.02      193.68      8.51 o 
  30   2   1        8.57       -7.95      5.30 o 
  32   2   1       73.61       76.22      9.06 o 
  34   2   1      199.18      220.36     11.65 o 
  36   2   1        6.34       -6.43      4.28 o 
  38   2   1        3.91        9.17      6.71 o 
  40   2   1     1324.17     1212.65     23.31 o 
  42   2   1      118.96      118.18      9.98 o 
  44   2   1       92.62       81.75      9.60 o 
  46   2   1        9.59        6.37      7.99 o 
  48   2   1       22.71       14.61     10.39 o 
  50   2   1        2.96        5.95     10.43 o 
  52   2   1        0.05       -3.72      8.67 o 
 -49   3   1       53.60       86.33     14.27 o 
 -47   3   1       43.80       31.95     13.88 o 
 -45   3   1        4.27        7.94      8.83 o 
 -43   3   1        0.28        5.38      7.80 o 
 -41   3   1       28.25        6.48      9.71 o 
 -39   3   1      128.99      124.38     10.47 o 
 -37   3   1       21.56       19.96      7.93 o 
 -35   3   1       32.64       24.78      7.67 o 
 -33   3   1        1.17      -14.16      9.44 o 
 -31   3   1      132.44      132.51     14.44 o 
 -29   3   1       13.78       14.45      9.66 o 
 -27   3   1     2952.63     2891.90     48.74 o 
 -25   3   1       74.81       99.66      9.53 o 
 -23   3   1      101.70      107.80      9.40 o 
 -21   3   1      316.02      313.31      8.78 o 
 -19   3   1       21.96       22.60      4.90 o 
 -17   3   1      134.88      148.52      6.77 o 
 -15   3   1      216.07      226.34      7.79 o 
 -13   3   1     1424.32     1407.69     20.86 o 
 -11   3   1      680.75      678.30     13.67 o 
  -9   3   1        4.59       -3.89      5.04 o 
  -7   3   1       43.09       41.36      5.39 o 
  -5   3   1      229.83      156.43      8.02 o 
  -3   3   1      840.94      752.60     16.18 o 
  -1   3   1      710.18      830.08     14.95 o 
   1   3   1       32.57       40.98      6.57 o 
   3   3   1      574.21      616.59     11.26 o 
   5   3   1      705.83      759.56     12.82 o 
   7   3   1        0.20       -5.46      3.64 o 
   9   3   1      242.62      244.52      7.18 o 
  11   3   1       32.27       37.44      4.55 o 
  13   3   1        8.70       15.77      3.91 o 
  15   3   1        4.76        0.84      3.79 o 
  17   3   1      905.06      920.21     13.39 o 
  19   3   1      476.48      467.82      9.99 o 
  21   3   1      171.32      180.84      8.10 o 
  23   3   1        7.92       -1.34      5.33 o 
  25   3   1      105.80      107.92      7.34 o 
  27   3   1      256.15      255.66     10.92 o 
  29   3   1        8.45        5.10      7.03 o 
  31   3   1      150.35      155.16      8.88 o 
  33   3   1      102.07       98.23      8.91 o 
  35   3   1       12.74        6.97      7.35 o 
  37   3   1       94.47      100.64     13.84 o 
  39   3   1       40.57       32.98     10.53 o 
  41   3   1        0.40       -0.02      9.41 o 
  43   3   1       42.47       72.15     10.71 o 
  45   3   1        6.63       29.89      9.87 o 
  47   3   1       84.99      100.24     15.18 o 
 -42   4   1       13.26        2.48      8.72 o 
 -40   4   1       12.75       14.83      8.95 o 
 -38   4   1        9.36        1.87      8.19 o 
 -36   4   1        3.08       -5.40      8.13 o 
 -34   4   1       24.10       19.21      9.61 o 
 -32   4   1       60.06       56.48     10.61 o 
 -30   4   1       44.39       58.54     10.37 o 
 -28   4   1     1180.76     1118.67     26.43 o 
 -26   4   1      114.57      135.32     11.79 o 
 -24   4   1      504.52      474.88     16.54 o 
 -22   4   1      238.98      277.80     13.97 o 
 -20   4   1      167.22      150.05     11.40 o 
 -18   4   1        0.02       -9.53      6.35 o 
 -16   4   1       13.99       12.72      6.06 o 
 -14   4   1       65.63       64.99      7.13 o 
 -12   4   1      105.97      110.28      8.60 o 
 -10   4   1       18.52       10.19      6.58 o 
  -8   4   1        0.00       -1.42      6.29 o 
  -6   4   1       96.85       94.68      8.50 o 
  -4   4   1        8.96        5.87      6.55 o 
  -2   4   1       28.58       19.70      6.80 o 
   0   4   1       39.07       32.23      7.09 o 
   2   4   1       96.32      104.75      8.75 o 
   4   4   1        2.47        4.80      6.56 o 
   6   4   1      168.47      205.25     10.73 o 
   8   4   1      824.94      818.24     19.15 o 
  10   4   1      225.62      247.00     16.10 o 
  12   4   1      277.69      290.85     12.09 o 
  14   4   1      622.17      616.76     16.43 o 
  16   4   1      225.77      235.58     14.17 o 
  18   4   1      515.89      522.60     18.25 o 
  20   4   1       50.63       62.26      7.40 o 
  22   4   1      656.92      635.47     18.16 o 
  24   4   1      355.52      361.95     15.05 o 
  26   4   1      114.29      110.00     11.30 o 
  28   4   1      385.17      412.89     20.70 o 
  30   4   1       45.66       32.24     11.46 o 
  32   4   1        0.74        3.22      9.29 o 
  34   4   1       54.01       52.74     10.57 o 
  36   4   1       33.18       31.66     11.51 o 
  38   4   1       12.98        7.78     12.21 o 
  40   4   1        7.38        6.24     11.40 o 
 -31   5   1        0.01        0.72      9.85 o 
 -29   5   1        1.46       -2.63      9.67 o 
 -27   5   1       60.22       66.31     11.32 o 
 -25   5   1      108.44      112.71     14.24 o 
 -23   5   1        1.31       -7.12     10.38 o 
 -21   5   1        2.36      -13.82      9.78 o 
 -19   5   1        1.23      -11.70      9.47 o 
 -17   5   1        0.97        1.97     10.22 o 
 -15   5   1       46.64       59.92     11.68 o 
 -13   5   1      239.50      246.62     11.49 o 
 -11   5   1       82.89       87.71      9.51 o 
  -9   5   1      183.16      168.76     12.90 o 
  -7   5   1      179.19      192.12     12.07 o 
  -5   5   1      277.79      296.14     13.51 o 
  -3   5   1       83.90       74.30      9.43 o 
  -1   5   1       13.50        6.21      7.83 o 
   1   5   1       52.84       48.34      8.80 o 
   3   5   1      172.99      174.54     11.52 o 
   5   5   1       15.47       13.24      8.02 o 
   7   5   1      436.81      425.28     15.41 o 
   9   5   1      291.02      299.69     17.83 o 
  11   5   1        2.81        6.13      8.11 o 
  13   5   1       14.34        2.51      7.76 o 
  15   5   1        0.38       -7.94      7.19 o 
  17   5   1      109.55       95.31      9.08 o 
  19   5   1       63.26       51.16     12.02 o 
  21   5   1        0.69       -7.81      9.97 o 
  23   5   1        9.91        0.52     10.95 o 
  25   5   1        0.41      -10.75     10.47 o 
  27   5   1      111.45      123.34     14.52 o 
  29   5   1      201.43      197.45     16.99 o 
  31   5   1       10.52       22.67     12.25 o 
 -10   6   1       51.34       38.18     12.41 o 
  -8   6   1       64.46       73.56     10.54 o 
  -6   6   1        0.51        9.23      8.77 o 
  -4   6   1      456.86      482.45     18.23 o 
  -2   6   1      222.57      232.32     14.02 o 
   0   6   1        0.01       -5.58      8.45 o 
   2   6   1        4.62       -4.16     11.98 o 
   4   6   1        5.53        0.24      8.85 o 
   6   6   1        2.07       -2.51      9.10 o 
   8   6   1        2.70        1.46      8.58 o 
  10   6   1        0.32      -12.34      8.22 o 
 -56   0   2       11.05       12.34     15.30 o 
 -54   0   2      307.18      291.40     22.39 o 
 -52   0   2      346.46      307.74     28.88 o 
 -50   0   2     1056.38      992.02     47.05 o 
 -48   0   2       76.37       58.34     18.48 o 
 -46   0   2        9.94       -7.56     15.43 o 
 -44   0   2      264.48      266.38     25.83 o 
 -42   0   2       58.00       33.48     19.26 o 
 -40   0   2      569.46      549.27     24.08 o 
 -38   0   2      912.90      837.25     29.14 o 
 -36   0   2      115.05      146.25     14.84 o 
 -34   0   2      861.89      824.37     27.76 o 
 -32   0   2       46.30       62.00      6.07 o 
 -30   0   2      213.70      222.59      9.20 o 
 -28   0   2      801.63      849.17     18.79 o 
 -26   0   2      654.41      688.87     16.01 o 
 -24   0   2     2725.62     2964.91     44.10 o 
 -22   0   2     9662.27    10528.26    147.29 o 
 -20   0   2      928.63     1019.93     20.41 o 
 -18   0   2     3065.11     3338.85     48.49 o 
 -16   0   2     1664.33     1757.82     26.70 o 
 -14   0   2       72.51       87.40      4.67 o 
 -12   0   2     1189.86     1117.03     17.67 o 
 -10   0   2    17878.27    17574.02    242.61 o 
  -8   0   2    38142.64    35526.29    576.91 o 
  -6   0   2    54535.04    50199.79    714.72 o 
  -4   0   2    16038.07    16322.63    270.61 o 
  -2   0   2       79.80       69.97      9.09 o 
   0   0   2    12965.75    13629.75    338.23 o 
   2   0   2    15346.46    15618.50    308.40 o 
   4   0   2     3857.02     3789.10     77.89 o 
   6   0   2      233.91      214.32     10.25 o 
   8   0   2      599.61      619.77     29.13 o 
  10   0   2     1584.81     1623.81     44.11 o 
  12   0   2      465.97      521.71     11.02 o 
  14   0   2      159.24      148.49      5.81 o 
  16   0   2       48.45       51.39      5.46 o 
  18   0   2      116.29      128.22      7.31 o 
  20   0   2       12.45       12.62      5.45 o 
  22   0   2      585.95      526.64     14.10 o 
  24   0   2      455.60      445.09     13.35 o 
  26   0   2       17.20       18.42      6.59 o 
  28   0   2      344.22      313.13     12.24 o 
  30   0   2     2304.70     2226.84     43.76 o 
  32   0   2      630.04      590.82     17.86 o 
  34   0   2        6.01       -1.42      8.50 o 
  36   0   2    16741.12    16198.75    273.83 o 
  38   0   2      114.32      214.36     28.52 o 
  40   0   2      279.19      280.99     15.35 o 
  42   0   2        1.19        0.60     11.15 o 
  44   0   2       47.71       60.51     24.38 o 
  46   0   2        4.80       49.33     25.42 o 
  48   0   2       36.83       32.56     25.26 o 
  50   0   2       52.79       51.56     27.90 o 
  52   0   2       67.47       62.38     29.30 o 
  54   0   2       67.99       94.57     30.39 o 
 -55   1   2       80.75      138.78     17.48 o 
 -53   1   2      143.04      149.68     13.54 o 
 -51   1   2      383.55      367.28     25.45 o 
 -49   1   2      243.73      301.30     15.53 o 
 -47   1   2        1.84       -3.70      9.48 o 
 -45   1   2       70.68       52.45      9.95 o 
 -43   1   2       55.04       50.93     10.99 o 
 -41   1   2      288.30      267.42     15.28 o 
 -39   1   2     1181.77     1036.64     27.08 o 
 -37   1   2       57.86       65.15      9.09 o 
 -35   1   2      650.17      606.67     14.52 o 
 -33   1   2      277.84      253.29      9.16 o 
 -31   1   2      184.54      181.02      7.90 o 
 -29   1   2      327.64      319.64      9.32 o 
 -27   1   2       69.92       73.37      6.00 o 
 -25   1   2       93.17       90.72      5.85 o 
 -23   1   2      224.61      240.08      8.81 o 
 -21   1   2      384.06      373.80      9.29 o 
 -19   1   2       51.76       71.26      7.23 o 
 -17   1   2      294.89      287.45      7.99 o 
 -15   1   2       19.13       20.65      4.98 o 
 -13   1   2       74.37       63.08      4.76 o 
 -11   1   2       96.50      125.06      7.07 o 
  -9   1   2     4399.55     4538.00     65.16 o 
  -7   1   2     5934.32     6110.46     95.28 o 
  -5   1   2    31950.11    31912.26    508.11 o 
  -3   1   2    17233.82    18005.06    190.60 o 
  -1   1   2     7873.33     7619.06     81.56 o 
   1   1   2    33511.99    35362.48    366.96 o 
   3   1   2     6253.09     6727.66     77.32 o 
   5   1   2      338.27      366.23      9.14 o 
   7   1   2       12.70        6.57      3.71 o 
   9   1   2      742.59      702.84     12.20 o 
  11   1   2      152.24      160.19      6.84 o 
  13   1   2    15416.76    16741.19    328.87 o 
  15   1   2     1448.69     1626.23     21.85 o 
  17   1   2       35.33       43.84      4.38 o 
  19   1   2       63.82       70.49      4.79 o 
  21   1   2       92.10      109.48      6.13 o 
  23   1   2       40.46       66.50      5.71 o 
  25   1   2       93.24      103.78      7.00 o 
  27   1   2       27.98       34.91      5.86 o 
  29   1   2       92.73      110.69      8.10 o 
  31   1   2      258.18      261.48     10.10 o 
  33   1   2      216.31      216.74      9.82 o 
  35   1   2     2274.97     2192.78     38.19 o 
  37   1   2      323.48      314.40     11.68 o 
  39   1   2       17.11       11.63     10.71 o 
  41   1   2       74.01       63.23     10.25 o 
  43   1   2        5.06       -6.69      8.92 o 
  45   1   2        7.12       13.07     12.22 o 
  47   1   2        2.05      -23.19     15.46 o 
  49   1   2        3.07        1.32     17.24 o 
  51   1   2        0.43        7.39     18.33 o 
  53   1   2       31.19       44.76     20.47 o 
 -52   2   2        1.79       -1.22     11.27 o 
 -50   2   2        1.91        8.92     11.15 o 
 -48   2   2       71.19       77.97     11.55 o 
 -46   2   2       39.10       35.49     10.02 o 
 -44   2   2        1.73       -3.79      8.80 o 
 -42   2   2        5.52        3.20      6.64 o 
 -40   2   2       87.06       91.31      9.48 o 
 -38   2   2      314.57      340.85     10.89 o 
 -36   2   2       31.09       31.54      6.45 o 
 -34   2   2      897.18      923.17     17.18 o 
 -32   2   2     2353.55     2372.85     33.17 o 
 -30   2   2      932.35      865.49     15.95 o 
 -28   2   2     2227.55     2127.94     29.70 o 
 -26   2   2        2.80        9.04      3.78 o 
 -24   2   2      330.21      327.67     11.19 o 
 -22   2   2      338.50      309.99      9.27 o 
 -20   2   2       12.44       10.23      3.35 o 
 -18   2   2       22.34       25.88      3.10 o 
 -16   2   2      604.25      590.85      9.29 o 
 -14   2   2      345.53      362.10      6.96 o 
 -12   2   2        4.17        1.15      3.35 o 
 -10   2   2      437.21      465.92      9.05 o 
  -8   2   2      414.41      447.63      8.92 o 
  -6   2   2     1344.26     1468.81     19.90 o 
  -4   2   2     1176.26     1275.22     17.82 o 
  -2   2   2       59.36       70.15      4.63 o 
   0   2   2        0.78       -2.54      4.67 o 
   2   2   2      680.06      661.98     11.04 o 
   4   2   2     1109.29     1115.44     16.09 o 
   6   2   2       46.32       55.06      4.27 o 
   8   2   2     1115.14     1172.26     16.91 o 
  10   2   2       23.18       30.62      5.98 o 
  12   2   2     9959.70    10125.49    118.48 o 
  14   2   2     4492.76     4538.68     60.26 o 
  16   2   2     1631.73     1563.06     24.11 o 
  18   2   2     1157.62     1180.03     18.20 o 
  20   2   2     2807.81     2872.84     40.82 o 
  22   2   2       49.79       53.11      5.34 o 
  24   2   2      411.69      424.27     15.33 o 
  26   2   2        8.19        6.74      4.99 o 
  28   2   2       34.43       31.28      5.07 o 
  30   2   2       63.25       65.39      6.83 o 
  32   2   2      167.81      174.51      8.69 o 
  34   2   2        7.65        0.50      5.76 o 
  36   2   2      495.31      475.39     19.34 o 
  38   2   2        9.24        7.98      8.89 o 
  40   2   2      219.47      236.72     14.07 o 
  42   2   2       43.01       63.71     10.91 o 
  44   2   2        1.48      -11.53      7.69 o 
  46   2   2       75.80       97.21     10.31 o 
  48   2   2      113.63      160.64     14.75 o 
  50   2   2        4.95       19.59     18.05 o 
 -49   3   2        0.67      -23.76     15.84 o 
 -47   3   2        2.18        5.26     11.69 o 
 -45   3   2        0.00      -10.52      7.59 o 
 -43   3   2        0.47       -4.33      7.49 o 
 -41   3   2       29.44       27.01      8.16 o 
 -39   3   2       20.45       27.01      9.75 o 
 -37   3   2        2.62       -0.69      6.06 o 
 -35   3   2        7.77       -5.60      7.14 o 
 -33   3   2      166.03      183.32     10.64 o 
 -31   3   2     1396.34     1384.44     28.51 o 
 -29   3   2     3995.05     3732.21     60.40 o 
 -27   3   2        4.78       15.24     10.19 o 
 -25   3   2      177.85      219.66     11.62 o 
 -23   3   2      379.37      372.11     13.41 o 
 -21   3   2      157.16      181.59     10.62 o 
 -19   3   2       34.49       32.69      4.89 o 
 -17   3   2       28.32       35.86      4.96 o 
 -15   3   2      661.56      683.58     12.79 o 
 -13   3   2      239.68      230.34      7.75 o 
 -11   3   2      437.10      516.58     10.99 o 
  -9   3   2      548.06      469.59     11.20 o 
  -7   3   2      152.59      170.99      7.45 o 
  -5   3   2      140.73      170.19      7.51 o 
  -3   3   2        0.92       -2.96      4.93 o 
  -1   3   2       17.00       14.96      4.79 o 
   1   3   2      319.56      310.81      8.39 o 
   3   3   2      702.35      691.06     11.23 o 
   5   3   2        7.23       -2.49      3.49 o 
   7   3   2      215.37      226.68      7.46 o 
   9   3   2        5.25        3.60      4.17 o 
  11   3   2       12.27        9.72      4.52 o 
  13   3   2     2986.28     2908.72     37.18 o 
  15   3   2     1375.09     1335.39     22.20 o 
  17   3   2       62.15       67.59      6.18 o 
  19   3   2       48.63       56.21      5.45 o 
  21   3   2      173.35      197.81      7.58 o 
  23   3   2        0.05       -3.81      4.60 o 
  25   3   2      300.35      296.38     10.03 o 
  27   3   2        0.17        4.41      6.26 o 
  29   3   2      394.29      345.74     12.42 o 
  31   3   2      125.50      110.59     10.62 o 
  33   3   2       22.44       18.19      7.81 o 
  35   3   2       37.60       26.39      8.15 o 
  37   3   2       68.60       84.18     11.10 o 
  39   3   2       13.24        1.53      7.97 o 
  41   3   2      155.53      189.87     14.23 o 
  43   3   2      141.69      134.23     12.50 o 
  45   3   2       19.21       30.15     10.25 o 
  47   3   2       83.13       93.98     12.12 o 
 -42   4   2        0.01      -12.16      8.11 o 
 -40   4   2        4.29       -6.02      8.56 o 
 -38   4   2       28.63       25.88      9.71 o 
 -36   4   2       61.57       52.76      9.38 o 
 -34   4   2       84.87       70.51     10.99 o 
 -32   4   2       36.47       41.74     12.05 o 
 -30   4   2      400.13      373.59     15.62 o 
 -28   4   2       52.83       50.08     10.00 o 
 -26   4   2       59.43       59.67      9.87 o 
 -24   4   2        5.31        5.25      8.33 o 
 -22   4   2       77.95       79.19      9.92 o 
 -20   4   2        8.42        4.14      7.97 o 
 -18   4   2        3.79       -6.57      7.59 o 
 -16   4   2       75.35       74.90      6.76 o 
 -14   4   2      115.41      139.72      7.76 o 
 -12   4   2        5.56        3.51      5.38 o 
 -10   4   2       28.91       28.00      7.34 o 
  -8   4   2      823.21      737.00     17.77 o 
  -6   4   2      511.86      495.44     14.62 o 
  -4   4   2        6.39       -5.09      5.42 o 
  -2   4   2      149.44      160.59      8.36 o 
   0   4   2       42.46       53.49      7.89 o 
   2   4   2      494.20      477.24     12.52 o 
   4   4   2       10.13        5.07      5.74 o 
   6   4   2     1485.45     1399.79     27.23 o 
   8   4   2      898.17      899.25     20.60 o 
  10   4   2      253.90      280.44     12.03 o 
  12   4   2      864.57      833.67     20.88 o 
  14   4   2       45.57       43.32      7.62 o 
  16   4   2        9.67        8.19      6.72 o 
  18   4   2       14.38        4.03      8.39 o 
  20   4   2       89.13       75.16      9.75 o 
  22   4   2        4.75       -9.19      7.51 o 
  24   4   2      186.97      187.13     11.98 o 
  26   4   2      215.69      222.94     25.88 o 
  28   4   2        0.08       12.10     10.25 o 
  30   4   2      151.85      123.24     13.60 o 
  32   4   2      130.96      119.98     13.60 o 
  34   4   2      172.21      203.61     13.81 o 
  36   4   2      158.69      198.56     13.96 o 
  38   4   2       62.95       81.25     11.52 o 
  40   4   2        4.56        3.65      9.85 o 
 -31   5   2        0.06        5.93     10.73 o 
 -29   5   2       43.30       29.56     10.60 o 
 -27   5   2       39.78       25.74     10.12 o 
 -25   5   2        1.26       -5.49      9.01 o 
 -23   5   2        0.98       -8.95     10.38 o 
 -21   5   2       17.09       13.75     10.61 o 
 -19   5   2        0.37       -8.70     10.17 o 
 -17   5   2       50.78       51.42     11.48 o 
 -15   5   2        1.47        0.10      9.83 o 
 -13   5   2      374.69      335.29     17.37 o 
 -11   5   2       94.25       86.99     14.80 o 
  -9   5   2     1215.53     1188.38     31.69 o 
  -7   5   2      245.95      274.54     13.31 o 
  -5   5   2       59.07       49.59      8.93 o 
  -3   5   2        5.89       -9.00      7.71 o 
  -1   5   2        7.21       -8.87      9.54 o 
   1   5   2        1.46       -3.07      7.46 o 
   3   5   2       52.80       47.93      8.86 o 
   5   5   2       97.09       90.98      9.88 o 
   7   5   2       37.40       35.24      9.08 o 
   9   5   2       11.28      -10.41      7.54 o 
  11   5   2       37.22       32.35      8.97 o 
  13   5   2      188.77      185.49     17.75 o 
  15   5   2       15.27       13.69      8.82 o 
  17   5   2       24.58        9.39      7.93 o 
  19   5   2       27.69       19.91      9.20 o 
  21   5   2       74.76       79.25     16.23 o 
  23   5   2        0.26      -14.91      9.94 o 
  25   5   2      193.08      186.68     18.32 o 
  27   5   2      198.90      185.74     16.40 o 
  29   5   2        8.23        1.60     12.12 o 
  -8   6   2      535.75      542.50     23.67 o 
  -6   6   2       24.75       43.76      8.98 o 
  -4   6   2       46.66       34.12      9.59 o 
  -2   6   2        0.00       -9.00     12.28 o 
   0   6   2       18.54       22.16     11.81 o 
   2   6   2       19.36       11.38      9.00 o 
   4   6   2        2.18        0.30      8.87 o 
   6   6   2        8.32        0.61      8.93 o 
 -55   1   3      249.75      296.26     16.84 o 
 -53   1   3        5.83        7.76     10.31 o 
 -51   1   3       18.23       16.08     12.07 o 
 -49   1   3        7.76       -2.87     10.45 o 
 -47   1   3        6.01      -11.64      9.98 o 
 -45   1   3       10.73        3.50      9.97 o 
 -43   1   3       64.66       33.15     12.00 o 
 -41   1   3       64.30       57.39     10.79 o 
 -39   1   3       82.12       88.53     11.34 o 
 -37   1   3        0.67       -4.77     12.05 o 
 -35   1   3      279.55      260.70     13.04 o 
 -33   1   3      476.01      479.46     11.85 o 
 -31   1   3        1.18       -6.70      4.51 o 
 -29   1   3       84.10       98.01      6.43 o 
 -27   1   3       17.57       15.75      5.41 o 
 -25   1   3      413.10      457.15     10.76 o 
 -23   1   3       36.96       72.97      7.81 o 
 -21   1   3      286.08      260.34     10.89 o 
 -19   1   3      370.63      450.76     10.22 o 
 -17   1   3      253.37      314.29     12.84 o 
 -15   1   3      677.50      698.96     15.23 o 
 -13   1   3     1052.50     1113.21     22.05 o 
 -11   1   3     4866.15     4989.48     84.81 o 
  -9   1   3     2176.08     2198.57     33.81 o 
  -7   1   3      657.17      609.14     11.56 o 
  -5   1   3      452.10      405.19      7.68 o 
  -3   1   3       31.37       51.98      3.27 o 
  -1   1   3     8746.35     8946.92     96.21 o 
   1   1   3     7413.35     7545.65     85.85 o 
   3   1   3      557.80      581.84     12.34 o 
   5   1   3     2654.20     2769.16     39.35 o 
   7   1   3      727.02      773.76     13.47 o 
   9   1   3      454.24      500.75     11.67 o 
  11   1   3     7553.43     8280.56    140.22 o 
  13   1   3     2038.39     2156.31     34.69 o 
  15   1   3     3126.53     3570.84     43.95 o 
  17   1   3      134.09      168.34      5.97 o 
  19   1   3       62.07       64.83      4.69 o 
  21   1   3      385.25      373.28      8.60 o 
  23   1   3       54.84       53.31      4.92 o 
  25   1   3       37.42       49.58      5.65 o 
  27   1   3        6.05       -2.89      5.32 o 
  29   1   3      562.17      528.44     12.73 o 
  31   1   3     1520.13     1488.75     29.21 o 
  33   1   3       61.43       44.00      9.19 o 
  35   1   3     1493.81     1446.61     32.64 o 
  37   1   3      168.57      224.93     13.73 o 
  39   1   3      259.10      275.85     13.89 o 
  41   1   3      124.76      144.54     19.93 o 
  43   1   3       12.42       20.62     16.78 o 
  45   1   3        1.58      -13.12     16.69 o 
  47   1   3       52.86       43.08     45.01 o 
  49   1   3       99.36       96.29     21.63 o 
  51   1   3       12.41        9.41     30.83 o 
 -52   2   3        2.30       12.01     11.84 o 
 -50   2   3        1.96       14.30     12.94 o 
 -48   2   3       36.02       35.78     11.86 o 
 -46   2   3       22.88       25.24     11.68 o 
 -44   2   3        4.22        9.24     11.13 o 
 -42   2   3       19.58       24.09      9.06 o 
 -40   2   3      423.03      418.22     12.02 o 
 -38   2   3        2.88        1.47      6.03 o 
 -36   2   3      985.59      976.70     18.05 o 
 -34   2   3      369.11      380.01     11.03 o 
 -32   2   3       25.41       31.73      6.68 o 
 -30   2   3      852.24      794.96     16.82 o 
 -28   2   3      118.28      128.40      8.09 o 
 -26   2   3     1107.57     1039.48     19.17 o 
 -24   2   3      992.79      952.85     29.10 o 
 -22   2   3      168.19      152.56     22.15 o 
 -20   2   3      444.31      420.25     12.37 o 
 -18   2   3      148.09      137.64      6.08 o 
 -16   2   3       23.26       24.14      4.34 o 
 -14   2   3     2397.12     2374.44     33.21 o 
 -12   2   3      904.03     1128.12     18.14 o 
 -10   2   3      809.20      917.47     18.09 o 
  -8   2   3      418.63      473.06     17.22 o 
  -6   2   3     1624.14     1702.89     25.73 o 
  -4   2   3       24.44       29.49      4.79 o 
  -2   2   3     3884.65     4038.30     49.26 o 
   0   2   3     6099.15     6535.80     76.81 o 
   2   2   3      503.57      538.67     11.24 o 
   4   2   3     1071.85     1170.65     18.81 o 
   6   2   3      162.96      206.07      7.33 o 
   8   2   3      166.75      162.94      7.54 o 
  10   2   3      697.66      731.53     15.82 o 
  12   2   3       27.80       26.33      5.44 o 
  14   2   3        4.49        2.44      6.54 o 
  16   2   3       91.71      119.47      6.59 o 
  18   2   3      147.12      179.50      7.76 o 
  20   2   3        1.77        4.06      4.61 o 
  22   2   3      348.02      396.86      9.04 o 
  24   2   3      352.99      386.60      9.26 o 
  26   2   3       26.97       15.49      4.89 o 
  28   2   3      258.73      264.60     10.36 o 
  30   2   3      211.91      148.71      8.93 o 
  32   2   3     1143.66      933.00     19.30 o 
  34   2   3       24.86       18.33      7.61 o 
  36   2   3       49.00       54.40      9.73 o 
  38   2   3       35.14       36.85     10.07 o 
  40   2   3       75.45       95.23     11.21 o 
  42   2   3        2.78        4.70      9.45 o 
  44   2   3      112.26      163.40     21.58 o 
  46   2   3       70.95       98.23     20.45 o 
  48   2   3        1.18      -25.43     17.01 o 
  50   2   3       40.61       51.18     20.20 o 
 -47   3   3       27.11       50.13     12.86 o 
 -45   3   3        0.13        4.70     11.68 o 
 -43   3   3        3.42       -6.07      7.64 o 
 -41   3   3       21.16       -0.79      7.74 o 
 -39   3   3        6.97       -8.75      7.28 o 
 -37   3   3      397.56      399.50     13.91 o 
 -35   3   3       18.82       14.74      9.61 o 
 -33   3   3     1211.00     1197.32     23.55 o 
 -31   3   3        6.30       11.83      8.56 o 
 -29   3   3       37.49       33.64      8.37 o 
 -27   3   3      325.18      376.19     13.85 o 
 -25   3   3      890.44      878.29     20.73 o 
 -23   3   3      259.54      286.96     12.45 o 
 -21   3   3        2.21       -1.86      6.75 o 
 -19   3   3        9.67        6.66      5.34 o 
 -17   3   3      429.03      404.35      9.72 o 
 -15   3   3      186.67      181.68      7.32 o 
 -13   3   3      486.80      384.62      9.58 o 
 -11   3   3      509.43      616.74     12.13 o 
  -9   3   3        0.06        1.39      4.34 o 
  -7   3   3       10.83        9.05      4.57 o 
  -5   3   3      268.48      277.45      9.85 o 
  -3   3   3      503.97      470.51     10.45 o 
  -1   3   3        6.01        4.08      4.39 o 
   1   3   3      207.16      218.37      7.73 o 
   3   3   3      136.45      137.47      6.80 o 
   5   3   3      795.05      740.29     13.53 o 
   7   3   3      148.52      153.96      7.27 o 
   9   3   3     3813.33     3643.50     57.67 o 
  11   3   3       60.00       62.87      6.02 o 
  13   3   3       15.34       18.34      5.53 o 
  15   3   3       46.90       47.34      6.22 o 
  17   3   3      140.37      158.47      9.01 o 
  19   3   3      192.65      213.49     10.06 o 
  21   3   3       42.04       61.89     11.04 o 
  23   3   3      401.70      418.80     12.30 o 
  25   3   3      172.97      173.97      8.42 o 
  27   3   3       11.37       -2.20      5.63 o 
  29   3   3        7.23       -3.56      6.88 o 
  31   3   3       38.63       83.99     10.22 o 
  33   3   3      169.26      198.15     12.76 o 
  35   3   3      192.23      195.35     12.92 o 
  37   3   3       10.99       -0.50      5.88 o 
  39   3   3       52.47       34.97      8.78 o 
  41   3   3       92.45       80.44     11.06 o 
  43   3   3       20.42       19.03      9.08 o 
  45   3   3        0.12       -1.73      9.67 o 
 -42   4   3       11.76       -7.97      8.88 o 
 -40   4   3        5.32       -0.44      8.53 o 
 -38   4   3       10.63        3.13      8.42 o 
 -36   4   3      155.63      155.58     11.68 o 
 -34   4   3      577.32      496.33     17.96 o 
 -32   4   3      297.45      295.88     15.16 o 
 -30   4   3        0.82       -6.63      8.29 o 
 -28   4   3        1.02      -11.97      7.98 o 
 -26   4   3        2.17        9.25      8.53 o 
 -24   4   3       20.69       39.58      8.92 o 
 -22   4   3        9.82       -7.13      7.75 o 
 -20   4   3       45.07       22.03      9.98 o 
 -18   4   3       59.54       53.07      9.12 o 
 -16   4   3       81.29       72.90      9.35 o 
 -14   4   3        1.54        2.80      5.48 o 
 -12   4   3      707.68      640.33     14.36 o 
 -10   4   3        5.70       18.91      5.85 o 
  -8   4   3       51.83       48.17      6.93 o 
  -6   4   3        4.59       -0.75      5.33 o 
  -4   4   3       10.66        6.71      7.86 o 
  -2   4   3       40.78       40.08      7.11 o 
   0   4   3      106.29      114.86      7.95 o 
   2   4   3      199.34      215.84      8.77 o 
   4   4   3      150.94      169.27      8.08 o 
   6   4   3       26.63       29.33      8.97 o 
   8   4   3     2048.53     2007.42     43.62 o 
  10   4   3        2.32       16.01      5.93 o 
  12   4   3      611.43      599.41     16.59 o 
  14   4   3       36.04       18.11      9.14 o 
  16   4   3       68.00       74.90     12.98 o 
  18   4   3       11.58        7.97      8.97 o 
  20   4   3        0.65       -8.54      8.22 o 
  22   4   3      159.76      169.31     17.35 o 
  24   4   3      151.77      166.44     13.43 o 
  26   4   3        2.78       19.84     12.42 o 
  28   4   3        4.51       21.72     12.65 o 
  30   4   3       79.17       83.84     15.31 o 
  32   4   3        4.94       -4.11     23.55 o 
  34   4   3        3.67        9.85     12.87 o 
  36   4   3        0.00      -19.88     13.25 o 
  38   4   3       11.31        7.01     12.76 o 
 -31   5   3        4.76      -10.36     12.03 o 
 -29   5   3       18.49        9.11      9.75 o 
 -27   5   3       64.00       71.34     11.63 o 
 -25   5   3        4.36        1.71      9.24 o 
 -23   5   3        9.47       -2.96      9.44 o 
 -21   5   3        1.37        0.32      8.90 o 
 -19   5   3        7.52       -6.05      9.75 o 
 -17   5   3       18.41       12.35     13.99 o 
 -15   5   3      186.46      176.00     14.94 o 
 -13   5   3       21.95       11.67     10.03 o 
 -11   5   3       83.34       76.17     12.29 o 
  -9   5   3      132.08      127.46      9.71 o 
  -7   5   3        7.22        2.07      7.11 o 
  -5   5   3        1.72       -2.07      6.93 o 
  -3   5   3        6.40        6.32      7.73 o 
  -1   5   3        3.32       -9.30      7.45 o 
   1   5   3       12.03        8.52      7.84 o 
   3   5   3       61.33       58.08      9.22 o 
   5   5   3       31.96       31.38      8.66 o 
   7   5   3        0.58      -11.18      7.45 o 
   9   5   3       79.39      100.74     10.25 o 
  11   5   3      190.80      183.57     12.10 o 
  13   5   3        9.91        8.82      8.10 o 
  15   5   3        0.05      -14.25      9.50 o 
  17   5   3        1.70      -14.44      9.63 o 
  19   5   3        0.82       -3.58     12.76 o 
  21   5   3       42.61       39.65     12.30 o 
  23   5   3      208.10      239.01     29.53 o 
  25   5   3       92.75       86.76     16.37 o 
  27   5   3       82.03       77.32     33.41 o 
 -54   0   4        6.56       38.51     19.88 o 
 -52   0   4       25.68       28.06     19.15 o 
 -50   0   4       43.36       19.57     18.12 o 
 -48   0   4        0.74        3.47     16.20 o 
 -46   0   4        0.30       13.72     16.82 o 
 -44   0   4      586.70      449.84     30.90 o 
 -42   0   4      645.24      606.53     34.89 o 
 -40   0   4      355.41      304.79     25.93 o 
 -38   0   4     1244.87     1116.46     47.21 o 
 -36   0   4       13.49       16.41     13.46 o 
 -34   0   4      291.38      299.74     18.35 o 
 -32   0   4        2.93      -12.38      9.61 o 
 -30   0   4      425.35      429.58     21.02 o 
 -28   0   4      101.07      104.86     14.54 o 
 -26   0   4     2510.05     2548.92     47.23 o 
 -24   0   4       83.09       73.08      6.86 o 
 -22   0   4     4026.60     4180.82     72.91 o 
 -20   0   4     1735.46     1792.44     34.30 o 
 -18   0   4     2384.84     2349.14     42.98 o 
 -16   0   4     2984.43     3031.82     53.62 o 
 -14   0   4     3690.27     3815.75     65.89 o 
 -12   0   4      153.12      159.18     10.61 o 
 -10   0   4      136.99      123.14      6.93 o 
  -8   0   4     3215.81     3074.86     65.92 o 
  -6   0   4      230.51      266.49     25.73 o 
  -4   0   4     4493.04     4641.03    114.85 o 
  -2   0   4     2674.88     2927.22     57.74 o 
   0   0   4     1607.11     1576.55     37.58 o 
   2   0   4     2449.42     2703.02     46.65 o 
   4   0   4      704.44      607.82     19.34 o 
   6   0   4       40.94       50.51      8.00 o 
   8   0   4     3887.73     3896.92     83.23 o 
  10   0   4      445.50      429.70     17.41 o 
  12   0   4     3480.06     3620.55     78.55 o 
  14   0   4     6461.91     6668.45    138.14 o 
  16   0   4      910.16      965.80     27.96 o 
  18   0   4      217.62      234.00      8.93 o 
  20   0   4      110.98      150.57      6.47 o 
  22   0   4       89.03       87.50      6.04 o 
  24   0   4      117.60      145.40     15.59 o 
  26   0   4     2600.51     2573.73     48.01 o 
  28   0   4     3950.82     3648.80    126.36 o 
  30   0   4     6168.62     5802.43    190.55 o 
  32   0   4     3542.55     3383.92    120.66 o 
  34   0   4        2.03        6.73     20.65 o 
  36   0   4      779.19      789.16     46.74 o 
  38   0   4      446.32      431.98     36.55 o 
  40   0   4      120.05       82.00     26.09 o 
  42   0   4       42.81       19.57     23.45 o 
  44   0   4       64.30       32.40     25.68 o 
  46   0   4       58.43       41.83     27.23 o 
  48   0   4       21.61       -1.55     26.35 o 
  50   0   4        3.13       13.56     27.23 o 
 -53   1   4        1.91       -0.69     11.51 o 
 -51   1   4        2.70       -0.54     19.74 o 
 -49   1   4        0.33       -0.97     10.63 o 
 -47   1   4        0.23      -14.81      9.88 o 
 -45   1   4        2.01       -5.25      9.86 o 
 -43   1   4        1.81       -3.49      9.58 o 
 -41   1   4       12.25       -2.68      9.79 o 
 -39   1   4       12.67        7.24      9.10 o 
 -37   1   4      395.62      364.83     22.53 o 
 -35   1   4      161.16      151.23     12.20 o 
 -33   1   4        6.03        0.53      4.85 o 
 -31   1   4       21.28       15.11      5.14 o 
 -29   1   4       50.45       60.99      5.86 o 
 -27   1   4      866.49      826.37     15.65 o 
 -25   1   4      655.93      642.83     13.26 o 
 -23   1   4      262.91      245.38      8.28 o 
 -21   1   4     2421.57     2379.80     33.88 o 
 -19   1   4      777.51      845.86     15.25 o 
 -17   1   4     1716.22     1774.37     26.09 o 
 -15   1   4     4564.12     4480.79     58.76 o 
 -13   1   4      779.48      779.27     25.21 o 
 -11   1   4      215.62      198.98      9.34 o 
  -9   1   4     2381.97     2520.48     35.15 o 
  -7   1   4     1665.66     1748.14     23.79 o 
  -5   1   4     4673.29     4912.71     59.18 o 
  -3   1   4    16046.58    17475.96    196.16 o 
  -1   1   4     1682.77     1893.75     22.83 o 
   1   1   4     2595.77     2699.79     37.29 o 
   3   1   4     1356.68     1514.23     24.66 o 
   5   1   4     2187.11     2373.97     33.70 o 
   7   1   4     4170.22     4425.40     66.02 o 
   9   1   4      578.57      524.80     26.00 o 
  11   1   4       30.82        9.94      6.31 o 
  13   1   4      623.47      655.86     14.98 o 
  15   1   4      527.73      555.24     12.23 o 
  17   1   4       34.79       39.28      6.34 o 
  19   1   4      230.39      245.24      8.43 o 
  21   1   4        5.88        3.12      4.71 o 
  23   1   4       19.66       10.56      5.25 o 
  25   1   4      425.55      387.88     11.03 o 
  27   1   4      580.95      528.90     13.30 o 
  29   1   4      834.66      741.15     18.28 o 
  31   1   4     1588.12     1562.44     30.37 o 
  33   1   4     1294.35     1192.71     40.59 o 
  35   1   4      286.85      252.96     37.32 o 
  37   1   4     1061.59     1000.45     38.21 o 
  39   1   4       64.39       60.35     18.06 o 
  41   1   4       12.48        7.47     16.52 o 
  43   1   4       19.64       13.44     17.14 o 
  45   1   4       33.95       16.66     18.10 o 
  47   1   4        1.72      -17.09     22.26 o 
  49   1   4      345.99      363.22     30.12 o 
 -52   2   4       11.32       12.27     12.20 o 
 -50   2   4        0.48        9.98     11.55 o 
 -48   2   4        2.33       -9.48     10.72 o 
 -46   2   4       15.77       13.11     11.42 o 
 -44   2   4       15.25       -0.65     10.30 o 
 -42   2   4       12.41        8.37     10.48 o 
 -40   2   4       16.42       28.19     10.97 o 
 -38   2   4     2434.98     2354.13     36.97 o 
 -36   2   4      446.84      435.91     13.16 o 
 -34   2   4       51.08       48.04      9.16 o 
 -32   2   4       83.73       86.79      9.57 o 
 -30   2   4       22.57       13.33      6.33 o 
 -28   2   4     1088.74     1064.83     20.19 o 
 -26   2   4     1281.63     1249.04     22.08 o 
 -24   2   4       12.55       12.62      5.75 o 
 -22   2   4      229.36      231.54     12.39 o 
 -20   2   4        0.01        1.23      3.82 o 
 -18   2   4        1.05        1.82      3.93 o 
 -16   2   4       71.23       78.35      6.92 o 
 -14   2   4       57.74       66.42      6.52 o 
 -12   2   4      217.60      236.75      7.24 o 
 -10   2   4      390.15      458.05     12.19 o 
  -8   2   4       45.59       44.24      3.70 o 
  -6   2   4      104.52       95.85      5.98 o 
  -4   2   4     1222.76     1187.10     14.85 o 
  -2   2   4     2364.91     2387.64     26.51 o 
   0   2   4      217.32      204.05      5.57 o 
   2   2   4     1892.14     1948.24     26.35 o 
   4   2   4     9090.75     9442.42    124.17 o 
   6   2   4     3456.23     3567.25     55.81 o 
   8   2   4     3978.81     3929.61     61.07 o 
  10   2   4      212.59      216.41     15.30 o 
  12   2   4      223.81      219.07      9.52 o 
  14   2   4        0.86        6.09      5.56 o 
  16   2   4      203.58      230.64     12.55 o 
  18   2   4        3.32       -5.67      5.78 o 
  20   2   4      336.23      364.52     14.47 o 
  22   2   4      161.88      161.67      8.69 o 
  24   2   4       15.12        1.40      5.29 o 
  26   2   4       93.28       81.24      6.91 o 
  28   2   4      111.94      116.19      7.63 o 
  30   2   4      142.22      106.17      8.57 o 
  32   2   4      193.33      174.62     17.23 o 
  34   2   4       14.03       19.17      7.09 o 
  36   2   4       44.92       45.51      9.66 o 
  38   2   4       24.08       14.32     16.03 o 
  40   2   4       30.45       28.49     19.20 o 
  42   2   4       21.40       15.70     23.79 o 
  44   2   4       49.47       39.91     18.47 o 
  46   2   4        0.47        5.24     17.95 o 
  48   2   4     1061.60     1313.66     49.45 o 
 -47   3   4        9.89       11.06     11.96 o 
 -45   3   4       52.66       53.73     13.20 o 
 -43   3   4        0.98      -12.72     10.87 o 
 -41   3   4        1.42       -8.94      8.93 o 
 -39   3   4       98.99      106.76      9.97 o 
 -37   3   4     2573.27     2541.58     40.98 o 
 -35   3   4       58.34       56.52      8.18 o 
 -33   3   4      453.19      465.45     16.83 o 
 -31   3   4      222.35      224.43     12.33 o 
 -29   3   4       63.09       69.09      8.89 o 
 -27   3   4      215.95      233.81     12.74 o 
 -25   3   4        3.81       -0.51      6.86 o 
 -23   3   4       15.19       19.25      7.45 o 
 -21   3   4       58.07       68.62      8.44 o 
 -19   3   4      150.56      166.79     10.33 o 
 -17   3   4        9.80        7.65      5.47 o 
 -15   3   4       56.79       48.80      6.23 o 
 -13   3   4        6.11        1.03      5.19 o 
 -11   3   4        8.16       11.67      5.46 o 
  -9   3   4        0.64        6.71      5.35 o 
  -7   3   4        0.01       -5.45      4.87 o 
  -5   3   4       44.30       37.89      5.00 o 
  -3   3   4       61.40       63.13      5.91 o 
  -1   3   4        1.19        3.28      5.32 o 
   1   3   4        5.39        3.24      5.39 o 
   3   3   4       53.72       55.21      8.59 o 
   5   3   4     1562.79     1672.78     69.88 o 
   7   3   4     5965.96     5733.45    129.45 o 
   9   3   4      140.95      155.96      8.97 o 
  11   3   4      499.50      479.44     13.91 o 
  13   3   4      317.29      293.37     11.40 o 
  15   3   4      139.68      140.50      9.11 o 
  17   3   4      104.61      120.82      8.84 o 
  19   3   4       15.02       14.03      6.83 o 
  21   3   4      297.79      275.60     11.92 o 
  23   3   4       26.71       26.28      5.86 o 
  25   3   4      172.47      139.44     10.00 o 
  27   3   4      176.22      225.87     11.77 o 
  29   3   4       64.04       64.67      8.08 o 
  31   3   4       29.16       16.30      8.59 o 
  33   3   4        5.87       10.17     10.84 o 
  35   3   4        0.52        6.71      9.12 o 
  37   3   4      124.09      144.72     12.58 o 
  39   3   4       91.87       97.46     11.88 o 
  41   3   4        1.56       10.16     17.00 o 
  43   3   4       45.92       34.40     18.85 o 
 -40   4   4       22.93       20.46      9.24 o 
 -38   4   4        0.59      -10.39      7.98 o 
 -36   4   4      171.65      167.32     11.95 o 
 -34   4   4       38.00       22.52      9.54 o 
 -32   4   4      205.17      230.42     14.01 o 
 -30   4   4       27.32       25.79      9.37 o 
 -28   4   4        7.42        4.81      8.52 o 
 -26   4   4        0.09       -2.90      8.17 o 
 -24   4   4       42.92       41.71      9.09 o 
 -22   4   4       14.10        6.66      8.18 o 
 -20   4   4        1.97        6.54      8.01 o 
 -18   4   4        3.08       15.81      8.20 o 
 -16   4   4      753.21      630.85     38.69 o 
 -14   4   4     1032.56      956.08     27.17 o 
 -12   4   4      268.57      263.83     11.17 o 
 -10   4   4        1.29       -0.89      5.61 o 
  -8   4   4       30.17       25.35      6.70 o 
  -6   4   4       10.55        5.67      5.51 o 
  -4   4   4       14.13       15.68      5.84 o 
  -2   4   4       95.46      108.12      7.57 o 
   0   4   4       41.56       69.41      6.73 o 
   2   4   4      550.42      551.22     13.04 o 
   4   4   4      329.99      370.77     18.62 o 
   6   4   4      811.25      817.08     17.49 o 
   8   4   4      397.80      401.25     12.75 o 
  10   4   4       94.14       95.81      8.95 o 
  12   4   4        2.84       -1.07      6.50 o 
  14   4   4       22.01       21.17      7.37 o 
  16   4   4        3.99       -3.93      6.74 o 
  18   4   4        0.61       -8.00      6.98 o 
  20   4   4       29.25       42.89     12.18 o 
  22   4   4       55.02       29.44     10.32 o 
  24   4   4        2.82       -6.63      9.11 o 
  26   4   4      125.99      149.61     13.38 o 
  28   4   4      221.53      250.24     33.44 o 
  30   4   4      150.10      158.36     37.30 o 
  32   4   4        2.27       -2.57     14.73 o 
  34   4   4       51.36       32.41     14.04 o 
  36   4   4       18.45       24.52     13.64 o 
 -29   5   4        9.90        4.15      9.66 o 
 -27   5   4       79.05       85.07     11.87 o 
 -25   5   4        2.87       -0.20      9.42 o 
 -23   5   4        8.13        2.93      9.93 o 
 -21   5   4       73.97       62.84     11.33 o 
 -19   5   4       59.64       83.38     11.00 o 
 -17   5   4      718.30      662.41     23.69 o 
 -15   5   4      187.62      173.79     14.89 o 
 -13   5   4      137.24      129.23     30.73 o 
 -11   5   4        6.17       -0.08      9.83 o 
  -9   5   4      120.74      104.94     15.74 o 
  -7   5   4       13.39        0.16      7.11 o 
  -5   5   4        4.54       -5.18      7.25 o 
  -3   5   4        6.72       -4.35      7.08 o 
  -1   5   4       22.91        9.85      9.03 o 
   1   5   4       34.63       41.58      8.26 o 
   3   5   4      341.50      313.56     14.63 o 
   5   5   4        3.62        1.44     12.60 o 
   7   5   4       13.33        6.49      8.97 o 
   9   5   4        9.03       -5.20     16.70 o 
  11   5   4       17.36        1.91     19.46 o 
  13   5   4        1.57        2.07     12.29 o 
  15   5   4       10.60       -5.42     16.18 o 
  17   5   4        4.72        1.78     15.58 o 
  19   5   4        4.30        0.01     12.16 o 
  21   5   4       53.50       54.07     13.10 o 
  23   5   4      187.48      200.99     21.64 o 
  25   5   4       56.76       94.94     16.77 o 
 -53   1   5        0.55        8.33     11.80 o 
 -51   1   5       13.50       -0.78     14.56 o 
 -49   1   5       48.38       35.12     11.98 o 
 -47   1   5        0.04       -7.45     20.00 o 
 -45   1   5        0.23       -9.92     10.24 o 
 -43   1   5      250.90      241.81     16.09 o 
 -41   1   5      501.29      466.38     19.80 o 
 -39   1   5      121.19      120.82     13.42 o 
 -37   1   5        3.56        8.55      8.92 o 
 -35   1   5       89.54       93.04     12.60 o 
 -33   1   5       14.17       -0.49      8.40 o 
 -31   1   5      104.27       96.87      6.88 o 
 -29   1   5      280.11      266.83      9.51 o 
 -27   1   5       30.53       22.14      5.19 o 
 -25   1   5      118.15      129.77      7.23 o 
 -23   1   5       42.67       29.42      5.08 o 
 -21   1   5     1328.45     1420.61     20.16 o 
 -19   1   5     1809.44     1931.81     25.78 o 
 -17   1   5       15.07       12.29      4.24 o 
 -15   1   5       78.08       91.48      6.94 o 
 -13   1   5      121.29      180.95      9.29 o 
 -11   1   5      293.32      314.61     10.16 o 
  -9   1   5       13.99        9.86      3.69 o 
  -7   1   5      375.95      384.76      8.71 o 
  -5   1   5      280.17      323.13      7.95 o 
  -3   1   5       52.59       76.47      4.32 o 
  -1   1   5      177.49      189.06      6.54 o 
   1   1   5      430.36      474.88      8.52 o 
   3   1   5     2235.01     2228.44     28.93 o 
   5   1   5      117.89      141.73      7.54 o 
   7   1   5      393.08      381.09     11.52 o 
   9   1   5      397.08      431.40     15.12 o 
  11   1   5     1156.58     1187.17     27.36 o 
  13   1   5       70.97       89.90      7.15 o 
  15   1   5       87.62       96.74      7.55 o 
  17   1   5       26.88       17.74      5.31 o 
  19   1   5       29.34       24.40      6.84 o 
  21   1   5      802.57      807.54     29.69 o 
  23   1   5      322.54      291.95     13.04 o 
  25   1   5     1153.60     1109.11     23.84 o 
  27   1   5       18.78        0.99      9.50 o 
  29   1   5        0.95       12.04     10.84 o 
  31   1   5      220.41      242.46     53.01 o 
  33   1   5        4.32      -15.46     14.99 o 
  35   1   5      720.49      694.66     31.72 o 
  37   1   5      413.37      407.04     35.64 o 
  39   1   5       14.07       -7.26     16.26 o 
  41   1   5       97.44      121.57     20.34 o 
  43   1   5       97.36      119.89     24.64 o 
  45   1   5        1.62       -2.67     18.34 o 
  47   1   5      286.16      324.76     29.08 o 
 -50   2   5        0.01        9.94     11.73 o 
 -48   2   5        3.65       -6.40     10.88 o 
 -46   2   5        2.50       -8.15     13.45 o 
 -44   2   5       19.50       -7.28     10.40 o 
 -42   2   5       17.15       12.62     10.59 o 
 -40   2   5        0.07       -8.58      9.83 o 
 -38   2   5       20.50       26.55     10.76 o 
 -36   2   5        2.15       -0.58      7.98 o 
 -34   2   5      129.88      146.23      9.08 o 
 -32   2   5        4.63       -2.02      7.36 o 
 -30   2   5      894.21      856.94     17.93 o 
 -28   2   5      918.40      868.57     18.01 o 
 -26   2   5      291.81      297.54     10.76 o 
 -24   2   5     1716.28     1727.03     28.03 o 
 -22   2   5        2.51        0.32      4.84 o 
 -20   2   5      716.52      826.81     18.45 o 
 -18   2   5      676.10      759.65     17.33 o 
 -16   2   5      216.79      195.00      9.38 o 
 -14   2   5        3.31        5.83      4.94 o 
 -12   2   5      281.65      273.30      8.18 o 
 -10   2   5       41.18       49.40      4.44 o 
  -8   2   5       11.24        6.35      4.88 o 
  -6   2   5      773.57      783.01     11.46 o 
  -4   2   5     3729.25     3888.49     44.71 o 
  -2   2   5       64.55       66.51      4.48 o 
   0   2   5     4931.62     5092.93     57.22 o 
   2   2   5     1309.24     1437.20     19.05 o 
   4   2   5      141.16      142.99      6.03 o 
   6   2   5     1087.70     1097.19     17.14 o 
   8   2   5        6.21        1.09      4.56 o 
  10   2   5     1335.96     1304.68     25.39 o 
  12   2   5      470.84      463.02     13.97 o 
  14   2   5       90.17      105.80      8.54 o 
  16   2   5       88.23       82.26      8.28 o 
  18   2   5       20.61        7.19      6.87 o 
  20   2   5        5.00       -8.78      5.85 o 
  22   2   5      287.36      231.69     10.28 o 
  24   2   5      278.25      175.72      9.70 o 
  26   2   5      117.90       98.41      8.45 o 
  28   2   5      327.40      297.18     11.64 o 
  30   2   5      289.34      295.57     12.29 o 
  32   2   5       17.58        4.93      9.76 o 
  34   2   5      190.94      190.66     15.25 o 
  36   2   5      413.21      355.42     18.12 o 
  38   2   5      108.71      146.04     20.90 o 
  40   2   5        1.11       -2.67     16.93 o 
  42   2   5        0.95       -8.49     17.92 o 
  44   2   5        7.36       25.61     18.70 o 
 -45   3   5        4.94        0.44     11.78 o 
 -43   3   5       50.66       36.58     17.32 o 
 -41   3   5       24.66       14.98     18.32 o 
 -39   3   5      503.05      515.86     15.87 o 
 -37   3   5        1.10       -3.32      9.19 o 
 -35   3   5      318.37      334.56     19.52 o 
 -33   3   5      468.01      456.10     16.89 o 
 -31   3   5       47.37       43.64      7.53 o 
 -29   3   5        2.65        1.53      7.27 o 
 -27   3   5       27.69       31.51      9.55 o 
 -25   3   5       19.09        8.75      7.44 o 
 -23   3   5       52.20       54.10      8.48 o 
 -21   3   5       45.09       59.48      8.26 o 
 -19   3   5        0.02       -1.03      6.51 o 
 -17   3   5        0.57       -1.93      6.63 o 
 -15   3   5       43.19       62.44      6.51 o 
 -13   3   5      193.77      172.00     10.88 o 
 -11   3   5       35.64       22.96      5.87 o 
  -9   3   5        0.07        2.91      6.52 o 
  -7   3   5      118.42      146.94     11.59 o 
  -5   3   5      292.53      290.71      9.68 o 
  -3   3   5       15.82       10.80      5.82 o 
  -1   3   5      894.93      899.51     18.19 o 
   1   3   5        1.01       20.20      6.89 o 
   3   3   5     2327.05     2261.11     39.63 o 
   5   3   5      509.96      487.83     19.31 o 
   7   3   5      268.08      269.92     11.66 o 
   9   3   5      163.57      186.60     19.20 o 
  11   3   5      675.63      668.34     28.90 o 
  13   3   5      189.93      220.70     12.93 o 
  15   3   5        1.37       -4.16      6.65 o 
  17   3   5       97.69       89.54      9.50 o 
  19   3   5      519.59      518.80     15.98 o 
  21   3   5      168.77      209.69     11.12 o 
  23   3   5      285.39      364.26     12.69 o 
  25   3   5       40.47       25.84      7.47 o 
  27   3   5        0.46       -2.02      6.92 o 
  29   3   5        6.52       -2.91      6.94 o 
  31   3   5       97.11       94.10      9.14 o 
  33   3   5       41.78       38.17     12.07 o 
  35   3   5       26.22       32.06     18.14 o 
  37   3   5       23.98        5.33     16.81 o 
  39   3   5       62.05       79.61     19.15 o 
  41   3   5       93.76      113.43     30.67 o 
 -38   4   5       78.70       65.55     12.15 o 
 -36   4   5        8.95       16.81      8.64 o 
 -34   4   5       28.97       33.55     10.00 o 
 -32   4   5      236.14      272.82     15.86 o 
 -30   4   5      138.81      154.98     16.89 o 
 -28   4   5        4.05        3.42      8.30 o 
 -26   4   5        8.78       -4.56      8.00 o 
 -24   4   5        3.44        8.87      8.00 o 
 -22   4   5        0.58       -0.70      7.79 o 
 -20   4   5       65.84       67.03      9.66 o 
 -18   4   5      357.69      323.05     14.99 o 
 -16   4   5      410.68      366.96     19.02 o 
 -14   4   5       47.86       47.08      8.86 o 
 -12   4   5      299.75      268.72     13.29 o 
 -10   4   5       33.76       29.38      6.35 o 
  -8   4   5       30.51       25.60      6.17 o 
  -6   4   5        9.50        1.56      6.93 o 
  -4   4   5        2.84       -8.86      5.91 o 
  -2   4   5        2.14        3.17      6.75 o 
   0   4   5      263.29      361.94     29.38 o 
   2   4   5     1367.91     1318.39     28.24 o 
   4   4   5      141.46      166.72      8.78 o 
   6   4   5        0.73       -0.09      7.08 o 
   8   4   5       21.39        6.97      7.84 o 
  10   4   5        3.83       -0.87      7.12 o 
  12   4   5      105.78      120.53      9.95 o 
  14   4   5       44.75       47.33      8.57 o 
  16   4   5        7.61       15.57      8.90 o 
  18   4   5       15.76       24.55      9.17 o 
  20   4   5       12.44       19.52      9.48 o 
  22   4   5        1.86        9.27      9.26 o 
  24   4   5      228.28      299.51     14.55 o 
  26   4   5        4.20       -1.39      9.62 o 
  28   4   5       23.51       28.91     10.11 o 
  30   4   5        1.07        2.56     12.14 o 
  32   4   5        0.02       -6.53     20.91 o 
  34   4   5       11.19        4.81     12.68 o 
 -25   5   5        7.46       -0.59      9.54 o 
 -23   5   5        9.25       19.63      9.72 o 
 -21   5   5       49.62       46.06     10.43 o 
 -19   5   5       19.43       27.22      9.53 o 
 -17   5   5        0.58       11.14     10.31 o 
 -15   5   5      178.62      168.99     26.60 o 
 -13   5   5       24.54       11.71     11.57 o 
 -11   5   5       21.14       32.73     10.92 o 
  -9   5   5       36.21       51.24     11.41 o 
  -7   5   5        3.39       -7.12      9.45 o 
  -5   5   5        0.26       -0.78      7.89 o 
  -3   5   5        3.94        8.35      8.26 o 
  -1   5   5        3.64       -6.03      9.22 o 
   1   5   5       13.77       10.38      9.37 o 
   3   5   5      374.25      374.21     17.54 o 
   5   5   5        6.08       15.97     12.79 o 
   7   5   5       75.39       84.01     15.44 o 
   9   5   5       75.60       75.04     16.67 o 
  11   5   5        3.98       -4.15     19.15 o 
  13   5   5        1.51       -2.81     12.58 o 
  15   5   5        3.71        3.91     15.58 o 
  17   5   5       27.13        6.69     17.86 o 
  19   5   5       26.17        3.68     13.83 o 
  21   5   5      123.94      136.51     17.76 o 
 -52   0   6        0.19       17.86     19.05 o 
 -50   0   6        6.88       -0.16     16.72 o 
 -48   0   6       25.71       15.79     17.65 o 
 -46   0   6        6.20        9.42     16.77 o 
 -44   0   6      147.92      110.21     21.12 o 
 -42   0   6       46.48       33.70     17.24 o 
 -40   0   6       75.71       80.39     18.32 o 
 -38   0   6        6.07      -12.42     13.41 o 
 -36   0   6       63.84       80.34     17.55 o 
 -34   0   6       52.63       49.49     15.37 o 
 -32   0   6      161.43      187.54     20.96 o 
 -30   0   6       12.52       -1.71     13.25 o 
 -28   0   6       81.90       68.74     16.15 o 
 -26   0   6       32.00       38.67      8.46 o 
 -24   0   6     3996.32     4003.11    113.18 o 
 -22   0   6     1389.14     1380.49     34.79 o 
 -20   0   6       72.93       84.70     16.07 o 
 -18   0   6      218.75      226.04     12.81 o 
 -16   0   6      121.00      147.06     13.95 o 
 -14   0   6      236.45      235.45     12.59 o 
 -12   0   6      218.32      241.70     10.79 o 
 -10   0   6        3.41        2.59      6.22 o 
  -8   0   6     5267.26     5595.09     94.65 o 
  -6   0   6     4335.57     4416.24     75.77 o 
  -4   0   6     1513.89     1550.20     30.68 o 
  -2   0   6     5060.47     5252.78     88.59 o 
   0   0   6        2.81       -3.70      4.68 o 
   2   0   6      435.15      439.82     18.94 o 
   4   0   6      435.17      471.15     13.11 o 
   6   0   6      721.81      709.16     23.84 o 
   8   0   6     1084.63     1135.21     32.17 o 
  10   0   6     4479.98     4468.46    142.87 o 
  12   0   6      117.52      122.35     12.22 o 
  14   0   6     3525.03     3540.63     80.32 o 
  16   0   6     2269.82     2294.48    102.29 o 
  18   0   6     2176.15     2035.28     57.28 o 
  20   0   6     3852.82     3558.38     82.11 o 
  22   0   6      892.21      863.22     29.81 o 
  24   0   6       17.50        3.50     24.67 o 
  26   0   6      132.23      131.74     14.85 o 
  28   0   6      180.92      172.95     28.16 o 
  30   0   6      225.53      224.50     30.23 o 
  32   0   6       18.02        5.75     22.05 o 
  34   0   6        9.07       14.75     23.29 o 
  36   0   6      122.85       95.30     27.80 o 
  38   0   6      100.68      102.18     28.78 o 
  40   0   6       26.77        5.80     25.68 o 
  42   0   6        3.55      -15.68     26.19 o 
  44   0   6      129.27      163.16     34.79 o 
  46   0   6       38.75       59.27     29.92 o 
 -51   1   6        2.33        0.21     12.37 o 
 -49   1   6        3.30        3.11     19.33 o 
 -47   1   6        0.24       -1.46     12.94 o 
 -45   1   6      141.71      137.21     23.01 o 
 -43   1   6      493.85      430.34     19.19 o 
 -41   1   6       58.29       40.64     11.09 o 
 -39   1   6      100.24      111.47     12.57 o 
 -37   1   6      208.37      192.73     14.25 o 
 -35   1   6        0.93       -0.29      8.79 o 
 -33   1   6        4.36       -1.59      8.55 o 
 -31   1   6      446.87      438.22     23.57 o 
 -29   1   6      614.10      598.81     16.60 o 
 -27   1   6      688.41      642.97     17.10 o 
 -25   1   6     6726.95     6715.15    100.21 o 
 -23   1   6      404.58      398.37     13.26 o 
 -21   1   6       85.25       90.86      6.36 o 
 -19   1   6      167.00      189.34     11.51 o 
 -17   1   6       11.70       19.31      6.09 o 
 -15   1   6       17.98       11.17      5.54 o 
 -13   1   6       14.57       15.97      5.43 o 
 -11   1   6        0.09       -2.41      3.62 o 
  -9   1   6       62.40       95.13      5.21 o 
  -7   1   6      118.59      151.78      6.20 o 
  -5   1   6        6.95       -1.91      3.44 o 
  -3   1   6       96.20      125.33      5.29 o 
  -1   1   6      556.35      567.23     13.14 o 
   1   1   6      351.28      382.06      8.93 o 
   3   1   6       38.71       44.79      5.57 o 
   5   1   6       40.09       45.46      6.35 o 
   7   1   6      102.43      106.21     12.06 o 
   9   1   6      812.64      779.31     21.76 o 
  11   1   6      351.48      330.54     12.51 o 
  13   1   6       50.50       57.53      7.38 o 
  15   1   6      523.53      516.54     15.18 o 
  17   1   6      444.79      425.74     12.23 o 
  19   1   6     1086.49      963.33     30.26 o 
  21   1   6     1325.93     1148.91     30.87 o 
  23   1   6      119.71      126.49     12.58 o 
  25   1   6        0.07       -8.50      9.04 o 
  27   1   6     1112.02      975.52     28.09 o 
  29   1   6      281.33      280.94     16.67 o 
  31   1   6      927.47      866.25     27.37 o 
  33   1   6     1687.92     1504.72     49.58 o 
  35   1   6      136.59      144.80     39.37 o 
  37   1   6       87.72       94.63     19.95 o 
  39   1   6       82.05       70.24     34.19 o 
  41   1   6      145.00      176.04     23.95 o 
  43   1   6      365.54      391.29     30.59 o 
  45   1   6      111.47       97.51     24.41 o 
 -48   2   6      207.03      234.65     17.99 o 
 -46   2   6      459.53      432.37     20.72 o 
 -44   2   6      264.20      241.65     17.65 o 
 -42   2   6      202.90      213.00     16.16 o 
 -40   2   6      100.35      113.41     13.10 o 
 -38   2   6        1.15      -14.04     12.78 o 
 -36   2   6       87.69      107.04     12.82 o 
 -34   2   6        6.39        1.58      6.84 o 
 -32   2   6      391.69      401.47     12.78 o 
 -30   2   6       86.04       77.09      7.70 o 
 -28   2   6      164.72      201.39      9.87 o 
 -26   2   6       40.05       34.14      6.66 o 
 -24   2   6       25.79       30.48      6.51 o 
 -22   2   6       96.49       96.93     12.04 o 
 -20   2   6       45.30       60.36      7.26 o 
 -18   2   6       97.08      106.97      6.75 o 
 -16   2   6      109.48      116.30      8.79 o 
 -14   2   6        5.15        6.00      4.41 o 
 -12   2   6       21.80       30.87      6.91 o 
 -10   2   6        7.37        4.80      4.44 o 
  -8   2   6       78.36      105.99      6.26 o 
  -6   2   6      143.08      159.01      9.00 o 
  -4   2   6       53.71       60.76      8.47 o 
  -2   2   6     8776.08     8898.76     97.72 o 
   0   2   6      126.95      137.59      5.86 o 
   2   2   6      118.24      123.93      6.03 o 
   4   2   6      554.60      537.42     11.30 o 
   6   2   6        6.19        9.60      5.12 o 
   8   2   6     1630.83     1568.72     25.87 o 
  10   2   6     1446.92     1456.68     24.70 o 
  12   2   6       18.84       11.97      7.26 o 
  14   2   6       79.70       68.72      8.51 o 
  16   2   6       30.27       32.73      8.01 o 
  18   2   6       25.60       16.30      7.72 o 
  20   2   6        4.56       -5.37      6.41 o 
  22   2   6       16.89       11.36      6.87 o 
  24   2   6       27.72       24.87      8.27 o 
  26   2   6       55.89       28.57      8.59 o 
  28   2   6        0.76      -11.60      7.73 o 
  30   2   6        5.81       20.33      8.67 o 
  32   2   6      187.88      219.32     13.22 o 
  34   2   6      284.65      320.50     18.26 o 
  36   2   6       23.66       46.63     12.15 o 
  38   2   6       32.65       14.46     11.81 o 
  40   2   6      962.52     1014.35     41.95 o 
  42   2   6      621.35      685.37     35.69 o 
 -43   3   6      320.06      269.85     18.63 o 
 -41   3   6       53.57       68.62     13.18 o 
 -39   3   6       15.05        9.11     11.14 o 
 -37   3   6      105.20       95.78     10.63 o 
 -35   3   6       27.06       20.19      7.80 o 
 -33   3   6        1.05        5.40      6.93 o 
 -31   3   6       33.42       39.29      9.85 o 
 -29   3   6        1.08       -9.01      6.69 o 
 -27   3   6       54.30       57.20      9.19 o 
 -25   3   6        8.58        8.46      7.51 o 
 -23   3   6       29.55       15.38      7.68 o 
 -21   3   6      122.76      110.40     11.66 o 
 -19   3   6       35.68       52.80      8.28 o 
 -17   3   6        1.49       -7.00      7.45 o 
 -15   3   6       19.12       19.45      8.11 o 
 -13   3   6       11.00       -2.32      6.60 o 
 -11   3   6       41.45       29.93      7.19 o 
  -9   3   6      239.57      209.00     13.55 o 
  -7   3   6       38.91       21.07      7.12 o 
  -5   3   6       53.79       50.35      6.51 o 
  -3   3   6      253.51      263.74     25.78 o 
  -1   3   6     6224.59     6080.65    102.57 o 
   1   3   6       33.33       42.35     11.91 o 
   3   3   6     1692.07     1689.58     38.13 o 
   5   3   6      321.08      330.95     16.12 o 
   7   3   6      274.58      281.44     25.87 o 
   9   3   6      446.34      431.77     31.33 o 
  11   3   6       34.96       48.13      9.82 o 
  13   3   6        3.47        2.45      8.38 o 
  15   3   6       40.72       44.58      9.68 o 
  17   3   6      102.55       92.22     11.01 o 
  19   3   6       13.32       20.38      9.48 o 
  21   3   6       66.54      101.10     12.46 o 
  23   3   6        1.26        8.30      7.41 o 
  25   3   6        8.86        1.14      7.19 o 
  27   3   6        7.02       17.19      8.74 o 
  29   3   6        2.88       -3.41      8.53 o 
  31   3   6        0.04      -12.70      8.47 o 
  33   3   6        2.18       13.12      9.20 o 
  35   3   6        0.01      -11.72     16.07 o 
  37   3   6        2.15      -16.83     17.16 o 
 -36   4   6      389.79      390.90     15.78 o 
 -34   4   6       64.91       53.27      9.78 o 
 -32   4   6      169.82      200.90     16.03 o 
 -30   4   6      178.72      173.89     13.04 o 
 -28   4   6        7.24       14.24      8.93 o 
 -26   4   6      138.87      145.64     14.19 o 
 -24   4   6      339.91      310.99     14.76 o 
 -22   4   6      154.89      123.50     14.71 o 
 -20   4   6        6.70        8.04      8.22 o 
 -18   4   6       42.11       47.64      9.09 o 
 -16   4   6      147.87      130.58     19.31 o 
 -14   4   6       54.11       41.13      7.81 o 
 -12   4   6       31.74       35.32      7.65 o 
 -10   4   6       48.94       37.76      7.52 o 
  -8   4   6        1.61       -0.78      5.84 o 
  -6   4   6       49.04       45.27      7.41 o 
  -4   4   6      110.74      103.55      8.61 o 
  -2   4   6        3.25        9.57      6.69 o 
   0   4   6      253.00      238.86     12.64 o 
   2   4   6        0.31        5.97     10.62 o 
   4   4   6       96.91      112.19     15.91 o 
   6   4   6        0.43        0.58      8.93 o 
   8   4   6       13.83       27.51      9.78 o 
  10   4   6       16.11       12.89      9.13 o 
  12   4   6       55.81       53.93     10.57 o 
  14   4   6       20.31       20.55     11.10 o 
  16   4   6       62.33       49.90     11.10 o 
  18   4   6        0.97       -5.20      9.25 o 
  20   4   6      430.16      482.70     19.94 o 
  22   4   6      399.74      375.10     23.80 o 
  24   4   6      125.05      137.59     12.06 o 
  26   4   6        5.61        3.73      8.50 o 
  28   4   6        0.65      -14.92     18.69 o 
 -21   5   6       94.32      105.35     20.57 o 
 -19   5   6        2.06       -6.22      7.79 o 
 -17   5   6      140.72      169.61     11.58 o 
 -15   5   6       16.60       14.51      8.74 o 
 -13   5   6      115.08      114.02     15.47 o 
 -11   5   6      100.07       85.48     11.27 o 
  -9   5   6       14.99        1.01     11.99 o 
  -7   5   6       33.07       18.40     17.88 o 
  -5   5   6       33.79       14.53     12.28 o 
  -3   5   6       41.07       29.40     10.35 o 
  -1   5   6       78.11       86.89     15.01 o 
   1   5   6        0.59      -11.45     23.53 o 
   3   5   6      207.66      218.06     19.56 o 
   5   5   6      110.39       97.58     16.42 o 
   7   5   6        5.24      -17.48     11.65 o 
   9   5   6       50.33       49.77     16.36 o 
  11   5   6        3.49       -4.96     21.22 o 
  13   5   6        0.09      -23.66     16.15 o 
  15   5   6       43.34       32.50     15.09 o 
 -49   1   7       59.93       79.21     15.04 o 
 -47   1   7       53.90       57.87     13.68 o 
 -45   1   7       69.87       67.52     12.59 o 
 -43   1   7       51.46       38.43     11.47 o 
 -41   1   7        0.09       -5.21      9.65 o 
 -39   1   7       29.46       16.38     10.03 o 
 -37   1   7       43.19       46.79     10.62 o 
 -35   1   7        4.17        9.46      9.36 o 
 -33   1   7      261.79      262.06     15.51 o 
 -31   1   7       44.68       35.37     17.68 o 
 -29   1   7     2112.89     2128.10     46.00 o 
 -27   1   7       11.13        4.29      7.29 o 
 -25   1   7       92.64      108.19      9.22 o 
 -23   1   7       73.32       77.14      8.60 o 
 -21   1   7       21.41       23.77      7.17 o 
 -19   1   7        0.11        6.73      6.34 o 
 -17   1   7       18.89       17.37      6.54 o 
 -15   1   7       90.22       86.43      6.71 o 
 -13   1   7      105.60      117.18      6.62 o 
 -11   1   7       59.71       74.92      5.68 o 
  -9   1   7      142.47      181.47      6.37 o 
  -7   1   7      649.18      667.57     13.20 o 
  -5   1   7     1115.51     1155.86     18.52 o 
  -3   1   7      618.03      643.29     12.71 o 
  -1   1   7       19.70       15.11      4.38 o 
   1   1   7      161.01      175.74      6.83 o 
   3   1   7        2.29       -5.78      5.00 o 
   5   1   7      133.87      128.66      9.65 o 
   7   1   7       84.99       91.96     10.65 o 
   9   1   7        8.50        7.15      4.37 o 
  11   1   7        0.13        6.89      6.37 o 
  13   1   7       19.08       25.39      7.10 o 
  15   1   7     1399.39     1330.28     27.41 o 
  17   1   7      558.45      496.30     15.92 o 
  19   1   7        3.44       -2.50     10.82 o 
  21   1   7        0.00       -2.15      6.78 o 
  23   1   7       84.84       68.96     11.70 o 
  25   1   7      115.10       97.94     12.83 o 
  27   1   7        1.53        2.67     10.00 o 
  29   1   7        0.74        5.67     10.52 o 
  31   1   7       25.32       31.42     11.62 o 
  33   1   7        5.52       -4.79     23.79 o 
  35   1   7      173.28      212.23     31.29 o 
  37   1   7       62.07       87.55     20.78 o 
  39   1   7      159.57      162.33     37.48 o 
  41   1   7       28.42       35.30     20.30 o 
 -46   2   7       21.24       36.14     16.66 o 
 -44   2   7       24.77       39.99     12.46 o 
 -42   2   7       13.50        1.10     10.60 o 
 -40   2   7       57.67       76.54     21.49 o 
 -38   2   7       73.64       68.16     11.92 o 
 -36   2   7        0.00        2.49      9.95 o 
 -34   2   7        0.06       -0.81      9.47 o 
 -32   2   7        0.44       -4.57      5.88 o 
 -30   2   7      179.35      210.35     10.51 o 
 -28   2   7        0.28      -11.16      7.58 o 
 -26   2   7      876.33      935.08     22.46 o 
 -24   2   7       39.58       44.77      9.41 o 
 -22   2   7      613.64      617.27     17.29 o 
 -20   2   7      188.98      220.83     11.55 o 
 -18   2   7       48.93       51.49      9.25 o 
 -16   2   7       23.90       16.51      8.07 o 
 -14   2   7       46.45       44.44      8.67 o 
 -12   2   7        4.91        7.00      4.92 o 
 -10   2   7        4.43       10.36      4.63 o 
  -8   2   7      171.05      177.10      6.83 o 
  -6   2   7       55.74       42.11      4.83 o 
  -4   2   7      175.69      193.41      6.95 o 
  -2   2   7       87.64      110.82      6.31 o 
   0   2   7       24.33       26.15      5.81 o 
   2   2   7      550.50      518.26     13.44 o 
   4   2   7        0.13        0.23      7.14 o 
   6   2   7     1690.25     1687.67     28.22 o 
   8   2   7     1241.18     1217.65     22.49 o 
  10   2   7      175.03      188.89     10.11 o 
  12   2   7     1227.99     1198.52     22.58 o 
  14   2   7        0.51       -4.63      7.35 o 
  16   2   7      358.44      303.25     13.83 o 
  18   2   7       14.87       -0.80      7.63 o 
  20   2   7       61.81       83.54      9.86 o 
  22   2   7       31.23       31.00      8.82 o 
  24   2   7        0.09      -10.15      7.99 o 
  26   2   7        4.36       -1.39      8.61 o 
  28   2   7        0.80       -1.86      9.27 o 
  30   2   7      352.44      354.94     21.59 o 
  32   2   7      793.02      741.60     23.77 o 
  34   2   7       21.61       25.26     10.38 o 
  36   2   7      551.44      560.02     23.62 o 
  38   2   7       77.69       78.22     14.56 o 
 -41   3   7        0.01        3.96     12.68 o 
 -39   3   7       64.83       39.61     12.48 o 
 -37   3   7       40.11       31.73     12.01 o 
 -35   3   7       83.37       71.49      9.11 o 
 -33   3   7      169.08      181.81     12.75 o 
 -31   3   7        3.21        0.33      6.43 o 
 -29   3   7       95.46      137.04      9.94 o 
 -27   3   7       59.72       44.03      8.21 o 
 -25   3   7       49.56       41.70      8.88 o 
 -23   3   7       91.42      107.34     10.15 o 
 -21   3   7        3.70       10.97      7.59 o 
 -19   3   7        9.60        6.52      7.45 o 
 -17   3   7      310.20      273.47     15.90 o 
 -15   3   7       90.68       94.15      9.23 o 
 -13   3   7      170.80      161.93     10.62 o 
 -11   3   7      291.54      278.89     17.99 o 
  -9   3   7      117.95      151.22      9.34 o 
  -7   3   7      188.69      183.77      9.98 o 
  -5   3   7        8.43       36.67     13.10 o 
  -3   3   7     1969.84     1896.45     77.28 o 
  -1   3   7      117.29      150.62     17.73 o 
   1   3   7      394.24      418.18     18.43 o 
   3   3   7      585.53      539.35     28.17 o 
   5   3   7      129.81      127.29     12.38 o 
   7   3   7       75.92       68.03     11.05 o 
   9   3   7      207.75      232.66     14.91 o 
  11   3   7       66.17       63.01     10.73 o 
  13   3   7       25.83       38.08     10.23 o 
  15   3   7        0.27       -4.03      8.83 o 
  17   3   7        5.11        9.53      9.56 o 
  19   3   7       17.06       15.04     10.41 o 
  21   3   7       48.50       47.86     11.10 o 
  23   3   7       50.97       62.52     11.69 o 
  25   3   7        8.18       16.13     16.17 o 
  27   3   7        7.02       -6.94     10.11 o 
  29   3   7       43.41       46.74     12.85 o 
  31   3   7       55.08       48.17     14.49 o 
  33   3   7       41.12       26.85     11.72 o 
 -32   4   7       70.36       78.64     11.50 o 
 -30   4   7        4.65       13.91      9.30 o 
 -28   4   7       65.34       86.77     22.58 o 
 -26   4   7        0.26       -0.22      8.35 o 
 -24   4   7        0.03        0.24      8.28 o 
 -22   4   7       60.08       52.54     11.60 o 
 -20   4   7        2.96       -9.77      8.13 o 
 -18   4   7       44.81       28.22      8.95 o 
 -16   4   7       19.99       11.41      7.54 o 
 -14   4   7        3.60        2.82      7.12 o 
 -12   4   7        1.55        2.02      6.98 o 
 -10   4   7        0.37       10.36     16.13 o 
  -8   4   7      226.84      272.88     55.62 o 
  -6   4   7      869.48      803.67     48.50 o 
  -4   4   7       43.77       45.59     10.95 o 
  -2   4   7      113.66      124.50     19.75 o 
   0   4   7       87.57       89.50     16.23 o 
   2   4   7       17.27       28.37     10.51 o 
   4   4   7      281.87      277.16     20.52 o 
   6   4   7      124.63      144.42     18.42 o 
   8   4   7        8.13       -0.60     11.11 o 
  10   4   7        3.76       16.98     15.39 o 
  12   4   7       10.76        1.01      9.97 o 
  14   4   7        2.88      -13.96      9.31 o 
  16   4   7       30.82       39.76     11.46 o 
  18   4   7      240.95      270.71     17.28 o 
  20   4   7      261.27      262.55     21.02 o 
  22   4   7       27.99       41.93     11.89 o 
  24   4   7      134.02      175.32     19.04 o 
  26   4   7       10.04       11.28     11.31 o 
 -15   5   7      104.49       87.71     12.94 o 
 -13   5   7        0.95       -4.53     11.99 o 
 -11   5   7        8.03        2.75      9.94 o 
  -9   5   7        0.04        0.64      9.85 o 
  -7   5   7        7.35      -12.13     12.55 o 
  -5   5   7       84.57      116.51     16.87 o 
  -3   5   7       39.58       23.86     20.60 o 
  -1   5   7       69.51       80.22     15.37 o 
   1   5   7        5.26        6.88     13.35 o 
   3   5   7       14.09       -6.75     12.68 o 
   5   5   7       10.13       32.72     14.38 o 
   7   5   7        0.28       -4.43     13.14 o 
 -48   0   8        0.08        8.90     17.65 o 
 -46   0   8        7.84      -11.75     15.68 o 
 -44   0   8       13.90       -0.21     17.13 o 
 -42   0   8        9.40        1.86     16.36 o 
 -40   0   8        8.73        9.16     16.00 o 
 -38   0   8        5.83       -4.40     14.55 o 
 -36   0   8        0.07       10.15     14.75 o 
 -34   0   8       89.95       71.80     18.38 o 
 -32   0   8      516.46      509.00     32.40 o 
 -30   0   8     5488.06     5215.67    157.88 o 
 -28   0   8      501.39      531.73     31.89 o 
 -26   0   8     1015.55      983.48     43.43 o 
 -24   0   8     2171.74     2040.67     70.56 o 
 -22   0   8      132.31      153.86     12.62 o 
 -20   0   8       36.33       23.64     14.11 o 
 -18   0   8       86.43       98.06     12.89 o 
 -16   0   8       37.92       39.04      7.60 o 
 -14   0   8        9.87        1.44      5.94 o 
 -12   0   8      177.79      199.61     11.94 o 
 -10   0   8       85.56       84.11     10.15 o 
  -8   0   8      536.35      521.68     16.91 o 
  -6   0   8      904.31      946.85     44.09 o 
  -4   0   8      234.22      262.81     12.20 o 
  -2   0   8       25.17       41.99     11.11 o 
   0   0   8       19.33       13.15     15.24 o 
   2   0   8      110.42      131.16     13.80 o 
   4   0   8       68.16       54.73     15.97 o 
   6   0   8       96.00       96.97     33.67 o 
   8   0   8       93.25       84.84     17.26 o 
  10   0   8      819.36      752.90     28.22 o 
  12   0   8     2481.45     2431.92     86.50 o 
  14   0   8      709.75      651.66     26.59 o 
  16   0   8        8.24      -11.15      9.62 o 
  18   0   8      269.76      273.82     19.20 o 
  20   0   8        1.74       -7.31     10.18 o 
  22   0   8        2.08       -7.51     10.28 o 
  24   0   8      181.81      188.84     17.58 o 
  26   0   8        4.70      -13.17     20.08 o 
  28   0   8      921.23      783.95     31.66 o 
  30   0   8      564.94      548.03     43.17 o 
  32   0   8      232.25      191.12     33.23 o 
  34   0   8      424.65      456.15     44.05 o 
  36   0   8       10.20       -7.09     26.14 o 
  38   0   8        4.10        6.83     27.54 o 
 -47   1   8        1.24       13.15     12.17 o 
 -45   1   8        0.00       -6.52     10.93 o 
 -43   1   8        4.24        1.94     11.44 o 
 -41   1   8       46.17       45.52     12.95 o 
 -39   1   8        1.28        1.39     10.46 o 
 -37   1   8       45.28       67.40     20.76 o 
 -35   1   8        2.96       18.74     11.24 o 
 -33   1   8      340.54      361.44     24.26 o 
 -31   1   8     1217.93     1151.84     30.12 o 
 -29   1   8        2.57       10.81      9.41 o 
 -27   1   8        0.31      -10.49      6.99 o 
 -25   1   8       87.24       82.60      9.15 o 
 -23   1   8       44.67       46.44      8.10 o 
 -21   1   8        1.15       -8.08      6.45 o 
 -19   1   8        6.33        5.34      5.36 o 
 -17   1   8        0.13       -0.85      5.63 o 
 -15   1   8       16.31       21.22      5.65 o 
 -13   1   8        2.89       -6.45      4.30 o 
 -11   1   8       31.79       38.82      5.19 o 
  -9   1   8      228.54      243.70      8.13 o 
  -7   1   8     1371.15     1416.17     20.44 o 
  -5   1   8      412.49      429.29      9.98 o 
  -3   1   8      277.55      295.66      9.78 o 
  -1   1   8      290.11      298.00     11.17 o 
   1   1   8        9.93       -0.16      5.83 o 
   3   1   8       54.54       63.39      7.31 o 
   5   1   8     1303.31     1251.76     31.62 o 
   7   1   8      636.69      584.47     44.34 o 
   9   1   8      626.52      661.58     22.75 o 
  11   1   8     6344.39     6099.97     93.84 o 
  13   1   8      229.16      201.61     11.93 o 
  15   1   8       36.94       30.51      8.23 o 
  17   1   8        4.51       -2.34      7.41 o 
  19   1   8       13.85        2.84      7.47 o 
  21   1   8        1.23        1.51      7.11 o 
  23   1   8        2.74       -1.93     11.38 o 
  25   1   8       15.77       11.21     11.27 o 
  27   1   8      153.77      140.37     14.86 o 
  29   1   8      118.32      102.29     14.09 o 
  31   1   8       19.35       23.50     11.88 o 
  33   1   8      200.87      215.61     18.77 o 
  35   1   8       87.95      132.45     35.77 o 
  37   1   8       55.40       22.43     19.49 o 
 -44   2   8        2.75       -2.93     11.31 o 
 -42   2   8       93.16       89.93     13.64 o 
 -40   2   8      190.72      196.18     16.38 o 
 -38   2   8        0.22       -4.16     10.32 o 
 -36   2   8       71.63       87.90     13.00 o 
 -34   2   8       47.84       56.38     11.77 o 
 -32   2   8       31.39       18.37     10.73 o 
 -30   2   8      211.89      245.04     15.12 o 
 -28   2   8       17.07       15.21      8.60 o 
 -26   2   8       47.65       53.08     11.19 o 
 -24   2   8      146.64      158.44     11.36 o 
 -22   2   8       31.07       36.75     14.58 o 
 -20   2   8       18.57       29.96      8.19 o 
 -18   2   8        8.05        9.82      7.73 o 
 -16   2   8        0.10       -4.01      7.71 o 
 -14   2   8      121.02      112.16      9.22 o 
 -12   2   8      811.01      786.37     17.60 o 
 -10   2   8     1226.39     1199.99     22.60 o 
  -8   2   8      645.18      641.40     25.59 o 
  -6   2   8       49.08       42.08      9.93 o 
  -4   2   8      167.88      183.11     14.87 o 
  -2   2   8       23.39       29.08      6.23 o 
   0   2   8      154.63      161.71      8.80 o 
   2   2   8       94.00      102.78      7.96 o 
   4   2   8      999.55      983.37     20.09 o 
   6   2   8      326.69      323.79     11.86 o 
   8   2   8      120.96      135.20      8.86 o 
  10   2   8       60.29       63.79      7.51 o 
  12   2   8       20.09       14.40      6.61 o 
  14   2   8       78.89       83.77      8.28 o 
  16   2   8       42.87       34.71     16.59 o 
  18   2   8       58.42       70.79     10.39 o 
  20   2   8       69.17       80.87     10.55 o 
  22   2   8        1.32        1.52      8.68 o 
  24   2   8        4.48      -11.55      8.40 o 
  26   2   8       25.91       33.14      9.97 o 
  28   2   8      119.62      131.72     17.49 o 
  30   2   8        5.36        8.95     11.76 o 
  32   2   8       90.59      133.15     13.12 o 
  34   2   8     2006.58     2056.74     63.28 o 
 -37   3   8       14.61      -14.25     10.95 o 
 -35   3   8      166.31      200.29     16.72 o 
 -33   3   8        3.63        7.32      9.73 o 
 -31   3   8      202.16      205.30     13.91 o 
 -29   3   8        1.40       -2.09      9.05 o 
 -27   3   8        5.21       -0.95      8.73 o 
 -25   3   8       14.67       13.12      9.14 o 
 -23   3   8      103.38      122.63     13.08 o 
 -21   3   8       14.58       -5.01      9.30 o 
 -19   3   8      170.13      181.31     17.38 o 
 -17   3   8      212.77      206.22     12.28 o 
 -15   3   8       91.07       98.34     12.36 o 
 -13   3   8      377.66      314.99     20.57 o 
 -11   3   8      491.19      511.00     42.71 o 
  -9   3   8      609.03      624.18     29.27 o 
  -7   3   8      886.29      842.81     26.73 o 
  -5   3   8      601.43      590.39     44.01 o 
  -3   3   8       32.94       35.24     10.55 o 
  -1   3   8      423.97      425.20     19.43 o 
   1   3   8      112.61      115.62     12.75 o 
   3   3   8        1.20        5.97      9.64 o 
   5   3   8        1.80       -5.91      9.22 o 
   7   3   8        0.77      -13.24      8.93 o 
   9   3   8       30.78       24.17     10.34 o 
  11   3   8       11.79        9.01     12.98 o 
  13   3   8       63.07       77.08     12.11 o 
  15   3   8       48.24       76.90     15.86 o 
  17   3   8       16.23       24.33     16.00 o 
  19   3   8        6.89        9.73     10.43 o 
  21   3   8       20.16       24.56     10.69 o 
  23   3   8        6.99        6.96     10.16 o 
  25   3   8        4.60       16.83     10.60 o 
  27   3   8       80.11      100.77     13.59 o 
  29   3   8       67.54       73.65     13.38 o 
 -28   4   8       25.10       22.63      9.63 o 
 -26   4   8        5.61       -6.36      8.65 o 
 -24   4   8       23.02       13.87     16.42 o 
 -22   4   8        0.21       -3.77      8.54 o 
 -20   4   8        7.51       14.30      9.35 o 
 -18   4   8       10.94       -5.48     12.54 o 
 -16   4   8       13.29        7.65     12.68 o 
 -14   4   8        2.93       -7.94     11.71 o 
 -12   4   8        1.58      -10.85     12.06 o 
 -10   4   8      114.04       84.75     15.52 o 
  -8   4   8       16.92       13.97     12.83 o 
  -6   4   8      134.15       85.14     15.23 o 
  -4   4   8      120.63      126.51     14.75 o 
  -2   4   8      244.35      270.93     17.30 o 
   0   4   8      800.23      684.47     47.47 o 
   2   4   8       81.18       61.72     12.12 o 
   4   4   8      198.49      229.17     16.60 o 
   6   4   8      118.82      114.11     13.86 o 
   8   4   8        9.39        4.98     10.60 o 
  10   4   8      203.12      210.76     16.38 o 
  12   4   8      231.41      266.66     17.82 o 
  14   4   8      151.44      182.14     23.36 o 
  16   4   8        1.64       12.24     12.10 o 
  18   4   8       92.45       71.40     13.41 o 
  20   4   8      117.40      128.91     15.11 o 
 -43   1   9        1.67       -3.87     28.91 o 
 -41   1   9       18.58       12.79     11.96 o 
 -39   1   9       66.04       41.81     13.08 o 
 -37   1   9      203.73      220.97     18.27 o 
 -35   1   9      205.97      220.45     18.00 o 
 -33   1   9       29.11        8.58     19.39 o 
 -31   1   9       93.27      122.56     14.90 o 
 -29   1   9        7.94       15.04     10.76 o 
 -27   1   9      360.90      337.90     19.61 o 
 -25   1   9      489.10      516.75     15.85 o 
 -23   1   9       16.19       14.83      6.98 o 
 -21   1   9      153.65      158.29     14.69 o 
 -19   1   9        0.73        0.63      5.71 o 
 -17   1   9      151.89      155.19     16.62 o 
 -15   1   9      143.94      165.53      8.60 o 
 -13   1   9      105.06      116.95      6.89 o 
 -11   1   9       59.05       43.86      6.36 o 
  -9   1   9      350.75      363.06     12.94 o 
  -7   1   9      224.63      245.26      9.73 o 
  -5   1   9        0.07        2.41      5.33 o 
  -3   1   9      110.55      109.16      8.51 o 
  -1   1   9       39.04       47.23      8.18 o 
   1   1   9       92.63      107.87      8.65 o 
   3   1   9      359.92      354.50     12.83 o 
   5   1   9       61.72       51.57      9.33 o 
   7   1   9     1957.97     1887.25     37.26 o 
   9   1   9        0.45        6.02      7.18 o 
  11   1   9       46.62       58.72      9.17 o 
  13   1   9        4.90       -1.32      9.74 o 
  15   1   9        4.85        8.82      7.83 o 
  17   1   9        3.08        4.72      7.79 o 
  19   1   9        0.84        8.79      8.00 o 
  21   1   9        4.09        2.86      8.11 o 
  23   1   9       46.19       49.84      9.70 o 
  25   1   9       61.03       54.88     13.50 o 
  27   1   9        4.14        4.84     14.83 o 
  29   1   9      351.70      373.37     21.66 o 
  31   1   9      182.72      176.24     25.89 o 
  33   1   9       42.34       21.66     12.77 o 
 -40   2   9        0.71        4.07     11.35 o 
 -38   2   9       19.05       11.40     11.35 o 
 -36   2   9      241.06      275.87     17.92 o 
 -34   2   9      207.54      264.49     17.50 o 
 -32   2   9       80.50      103.67     22.47 o 
 -30   2   9       21.57       16.27     10.76 o 
 -28   2   9       68.62       79.04     10.54 o 
 -26   2   9       27.45       10.40      9.38 o 
 -24   2   9       51.87       41.19      9.26 o 
 -22   2   9       70.07       76.12     11.07 o 
 -20   2   9      111.86      116.87     11.06 o 
 -18   2   9        0.01       -8.64      7.64 o 
 -16   2   9       80.51       75.56     10.89 o 
 -14   2   9      219.22      197.37     18.54 o 
 -12   2   9       44.31       36.70     10.21 o 
 -10   2   9       67.33       69.12     11.06 o 
  -8   2   9      119.12      116.89     12.29 o 
  -6   2   9       39.50       22.55      9.65 o 
  -4   2   9      121.66      135.12     13.84 o 
  -2   2   9       95.01       94.78     13.49 o 
   0   2   9        2.30       -0.10      9.35 o 
   2   2   9       80.63       78.81      9.01 o 
   4   2   9      151.04      160.98     10.70 o 
   6   2   9      419.87      403.48     15.47 o 
   8   2   9       46.42       57.83      7.77 o 
  10   2   9      985.70      937.07     20.79 o 
  12   2   9        0.06        2.90      6.54 o 
  14   2   9      289.38      288.92     12.41 o 
  16   2   9       75.25       71.32     10.79 o 
  18   2   9        8.31       22.67      9.85 o 
  20   2   9        0.13        2.95      9.06 o 
  22   2   9       24.81       18.22      9.98 o 
  24   2   9        5.80       -4.75      9.19 o 
  26   2   9       34.05       27.85     10.42 o 
  28   2   9      128.74      125.77     13.38 o 
  30   2   9       69.79      109.17     13.04 o 
 -33   3   9       26.20       24.14     12.19 o 
 -31   3   9       36.96       36.66     12.62 o 
 -29   3   9        7.10        1.04      9.61 o 
 -27   3   9       98.00       90.11     11.94 o 
 -25   3   9       48.29       57.14     10.51 o 
 -23   3   9        0.48      -12.83      8.56 o 
 -21   3   9        5.96       -9.31     12.07 o 
 -19   3   9       18.25       15.42     22.52 o 
 -17   3   9      217.10      167.15     24.38 o 
 -15   3   9       13.70       33.30     12.58 o 
 -13   3   9      140.79      124.75     22.44 o 
 -11   3   9      192.45      199.43     18.41 o 
  -9   3   9        1.91       -4.69      9.96 o 
  -7   3   9       61.09       65.63     19.60 o 
  -5   3   9        9.66       18.20     12.65 o 
  -3   3   9      355.72      310.13     31.43 o 
  -1   3   9      179.64      185.42     15.21 o 
   1   3   9       80.31      100.94     13.20 o 
   3   3   9      190.98      212.98     15.88 o 
   5   3   9       18.49       21.72     11.13 o 
   7   3   9       99.23      113.02     13.14 o 
   9   3   9        9.84       29.81     15.45 o 
  11   3   9       32.22       43.37     15.11 o 
  13   3   9       30.35       23.88     11.18 o 
  15   3   9        0.24        1.72     10.57 o 
  17   3   9       32.58       17.17     11.59 o 
  19   3   9      188.05      251.65     18.05 o 
  21   3   9       45.68       86.02     13.90 o 
  23   3   9       29.33       33.11     12.32 o 
 -20   4   9       25.08       19.51     13.87 o 
 -18   4   9        3.52       11.24     24.85 o 
 -16   4   9      456.52      521.77     27.91 o 
 -14   4   9      122.00       88.89     16.64 o 
 -12   4   9       65.35       45.14     15.10 o 
 -10   4   9        3.29       -5.49     12.81 o 
  -8   4   9       39.01       14.21     13.48 o 
  -6   4   9       44.70        9.89     13.08 o 
  -4   4   9       28.31       33.71     12.13 o 
  -2   4   9      391.67      356.06     23.71 o 
   0   4   9      355.58      326.01     28.22 o 
   2   4   9        0.56        0.90     10.60 o 
   4   4   9       72.84       71.73     13.04 o 
   6   4   9        0.05        3.50     10.96 o 
   8   4   9       48.78       69.47     13.46 o 
  10   4   9        2.45      -14.51     14.17 o 
 -40   0  10      485.78      498.96     36.08 o 
 -38   0  10      581.56      653.27     40.07 o 
 -36   0  10       74.54      106.64     22.10 o 
 -34   0  10      389.82      356.82     30.70 o 
 -32   0  10       37.28       55.70     18.79 o 
 -30   0  10      903.33      879.80     43.95 o 
 -28   0  10     1373.52     1286.82     54.35 o 
 -26   0  10        6.98       -4.97      9.66 o 
 -24   0  10      273.23      268.20     32.53 o 
 -22   0  10       67.74       69.25     11.98 o 
 -20   0  10       31.68       32.86     10.27 o 
 -18   0  10        1.89       -5.62      6.86 o 
 -16   0  10        0.26        6.42      7.13 o 
 -14   0  10      237.49      231.27     14.02 o 
 -12   0  10        7.71       -3.89      7.66 o 
 -10   0  10        9.67        3.64      8.09 o 
  -8   0  10       43.88       42.22      9.38 o 
  -6   0  10       41.31       36.07     12.08 o 
  -4   0  10       16.44        5.17     11.06 o 
  -2   0  10        1.54       -6.47     10.35 o 
   0   0  10      104.34      104.51     25.44 o 
   2   0  10      116.51      114.04     15.78 o 
   4   0  10      263.66      278.73     42.63 o 
   6   0  10     5207.57     4947.88    112.98 o 
   8   0  10      882.34      868.56     32.95 o 
  10   0  10      794.56      710.55     29.72 o 
  12   0  10     1033.31      979.20     35.78 o 
  14   0  10       19.12       17.15     12.27 o 
  16   0  10       10.40        7.75     26.27 o 
  18   0  10       36.56       28.45     13.27 o 
  20   0  10       32.28       60.22     15.14 o 
  22   0  10       14.29        6.95     13.23 o 
  24   0  10      237.60      220.16     20.77 o 
  26   0  10       47.01       29.60     14.63 o 
  28   0  10      280.16      259.16     22.35 o 
  30   0  10      195.62      144.98     23.11 o 
 -39   1  10      209.98      228.74     19.46 o 
 -37   1  10      147.84      170.88     21.79 o 
 -35   1  10       24.36       47.53     15.74 o 
 -33   1  10      128.10      156.56     16.64 o 
 -31   1  10        0.49       -8.08     10.56 o 
 -29   1  10      357.01      398.89     21.73 o 
 -27   1  10      264.72      300.02     35.15 o 
 -25   1  10       49.14       48.59      9.39 o 
 -23   1  10      174.53      175.74      9.73 o 
 -21   1  10        4.83       -2.89      5.86 o 
 -19   1  10       21.82       26.66      7.54 o 
 -17   1  10      404.38      392.14     23.01 o 
 -15   1  10       78.02       76.64      8.02 o 
 -13   1  10        6.83        8.50      5.84 o 
 -11   1  10       39.60       35.02      6.55 o 
  -9   1  10       24.18       20.67      6.96 o 
  -7   1  10       39.78       27.39      7.14 o 
  -5   1  10      135.15      136.11      9.66 o 
  -3   1  10       18.53        2.63      6.60 o 
  -1   1  10        0.08       -9.46      6.30 o 
   1   1  10       42.26       48.06      7.81 o 
   3   1  10      534.68      493.18     15.29 o 
   5   1  10     2083.15     1899.07     38.41 o 
   7   1  10      290.25      275.79     14.98 o 
   9   1  10       13.30       -0.29      7.04 o 
  11   1  10       95.45       93.86      9.47 o 
  13   1  10       41.54       40.79      9.48 o 
  15   1  10        5.73       -2.29      8.28 o 
  17   1  10        4.19        0.19      8.23 o 
  19   1  10        7.97        2.39      8.72 o 
  21   1  10        3.56        3.01      8.67 o 
  23   1  10       15.01       10.40      9.30 o 
  25   1  10        3.37       -1.06     12.27 o 
  27   1  10      102.08      102.85     15.88 o 
 -34   2  10       65.44       90.00     13.96 o 
 -32   2  10        5.11       -3.09     10.97 o 
 -30   2  10       26.32       25.56     11.60 o 
 -28   2  10       31.30       30.09     11.43 o 
 -26   2  10        9.18        7.59      8.80 o 
 -24   2  10       38.30       40.59     11.16 o 
 -22   2  10       15.88        8.14      9.92 o 
 -20   2  10      250.31      249.49     23.89 o 
 -18   2  10     1135.20     1050.28     51.47 o 
 -16   2  10      142.51      125.08     12.94 o 
 -14   2  10        1.18        0.08      9.20 o 
 -12   2  10      125.11      131.65     11.61 o 
 -10   2  10      296.54      284.15     14.37 o 
  -8   2  10       27.65       19.63      8.82 o 
  -6   2  10      218.50      222.36     17.82 o 
  -4   2  10      299.14      277.26     17.32 o 
  -2   2  10        3.41        6.21     10.03 o 
   0   2  10      139.21      133.30     20.04 o 
   2   2  10       27.27       23.89     13.09 o 
   4   2  10       80.58       79.10     12.35 o 
   6   2  10      187.55      228.64     19.46 o 
   8   2  10       16.67       12.85     10.70 o 
  10   2  10      105.97       88.24     14.41 o 
  12   2  10      151.56      135.62     14.37 o 
  14   2  10       38.52       35.13      9.01 o 
  16   2  10        0.18      -11.00      7.47 o 
  18   2  10        6.28        2.59     10.72 o 
  20   2  10        3.84       12.92     10.20 o 
  22   2  10        4.61       -6.89     10.21 o 
  24   2  10      403.49      491.95     20.31 o 
 -27   3  10       32.94       20.14     15.62 o 
 -25   3  10       16.21       18.51     11.43 o 
 -23   3  10      115.22      114.53     17.27 o 
 -21   3  10      143.56      139.90     16.00 o 
 -19   3  10      273.93      247.27     17.09 o 
 -17   3  10      275.75      293.77     18.07 o 
 -15   3  10      138.97      144.55     17.75 o 
 -13   3  10       10.68       20.90     13.33 o 
 -11   3  10       38.35       38.61     13.60 o 
  -9   3  10        6.38       -1.04     18.47 o 
  -7   3  10       25.43       18.40     11.32 o 
  -5   3  10        5.40       -5.40     10.30 o 
  -3   3  10       15.78        3.41     10.83 o 
  -1   3  10       30.43       46.98     17.01 o 
   1   3  10      232.68      232.03     17.40 o 
   3   3  10        8.72       21.16     11.18 o 
   5   3  10      229.53      264.12     18.13 o 
   7   3  10        5.39       24.58     11.41 o 
   9   3  10        7.48        7.47     11.38 o 
  11   3  10       36.79       45.74     12.20 o 
  13   3  10       75.85       47.12     12.75 o 
  15   3  10        0.44       -2.91     11.49 o 
 -33   1  11        0.77       -1.90     11.55 o 
 -31   1  11       33.95       -8.39     10.71 o 
 -29   1  11      181.54      179.44     14.37 o 
 -27   1  11        3.78       15.36     12.02 o 
 -25   1  11      434.95      395.74     31.84 o 
 -23   1  11        0.02      -13.63     10.47 o 
 -21   1  11       18.88       -2.10     11.55 o 
 -19   1  11      117.16       98.37     11.07 o 
 -17   1  11        1.65       -5.47      7.71 o 
 -15   1  11      175.07      170.90     11.71 o 
 -13   1  11      151.45      147.45     10.10 o 
 -11   1  11        4.15       11.52      7.44 o 
  -9   1  11       64.77       59.28      8.12 o 
  -7   1  11       12.84        4.32      6.99 o 
  -5   1  11       17.95       19.71      9.54 o 
  -3   1  11       59.38       70.93      8.86 o 
  -1   1  11      369.69      381.10     14.43 o 
   1   1  11      323.48      328.80     13.79 o 
   3   1  11      210.78      200.54     11.29 o 
   5   1  11      194.74      207.97     16.68 o 
   7   1  11        0.07       -6.67      6.52 o 
   9   1  11      243.94      250.44     12.91 o 
  11   1  11      302.74      302.77     14.15 o 
  13   1  11       25.51       18.86      8.37 o 
  15   1  11       23.99       21.21      8.68 o 
  17   1  11        1.27        6.29      8.04 o 
  19   1  11      150.37      164.52     12.11 o 
  21   1  11       25.71       22.27      9.02 o 
 -28   2  11        3.40       -5.12     12.10 o 
 -26   2  11       54.87       55.83     14.87 o 
 -24   2  11       78.09       63.66     12.13 o 
 -22   2  11        1.03        9.71     10.12 o 
 -20   2  11       34.79       26.40     11.03 o 
 -18   2  11       33.78       35.94     11.15 o 
 -16   2  11       38.55       35.49     11.00 o 
 -14   2  11       38.09       25.84     12.43 o 
 -12   2  11       21.41       21.35     10.84 o 
 -10   2  11        8.85        3.35     10.37 o 
  -8   2  11      108.07      109.54     13.76 o 
  -6   2  11      109.01      101.59     14.89 o 
  -4   2  11       13.29        7.61     10.69 o 
  -2   2  11       10.47       12.09     10.61 o 
   0   2  11      327.39      318.29     32.17 o 
   2   2  11      185.75      198.21     16.40 o 
   4   2  11       11.19       27.85     11.22 o 
   6   2  11       89.08       87.53     13.35 o 
   8   2  11       17.46       38.08     12.11 o 
  10   2  11      108.78      116.07     14.52 o 
  12   2  11       59.82       85.60     13.77 o 
  14   2  11       61.17       83.31     15.31 o 
  16   2  11       66.19       68.05     13.62 o 
 -15   3  11       14.60        4.05     19.37 o 
 -13   3  11        0.17      -18.42     13.28 o 
 -11   3  11        6.01       -5.99     12.35 o 
  -9   3  11        0.62        6.03     11.42 o 
  -7   3  11       14.15       15.35     11.79 o 
  -5   3  11       28.51       26.39     12.20 o 
  -3   3  11       30.82       21.66     12.38 o 
  -1   3  11        2.32        9.29     11.44 o 
   1   3  11       15.97        3.03     12.57 o 
   3   3  11       52.06       56.62     13.67 o 
 -26   0  12        4.90       17.60     16.46 o 
 -24   0  12       80.83      112.80     21.22 o 
 -22   0  12       61.84       75.94     18.95 o 
 -20   0  12        6.43       15.22     14.96 o 
 -18   0  12       57.52       62.95     17.86 o 
 -16   0  12       57.77       67.29     18.53 o 
 -14   0  12        4.87       -2.17      8.89 o 
 -12   0  12       10.63        3.14      9.06 o 
 -10   0  12       58.27       61.94     11.35 o 
  -8   0  12       38.80       59.36     11.26 o 
  -6   0  12      141.24      165.82     14.27 o 
  -4   0  12      589.88      587.69     34.85 o 
  -2   0  12      537.51      487.09     21.10 o 
   0   0  12      220.51      204.54     19.97 o 
   2   0  12     1418.58     1240.28     42.82 o 
   4   0  12       80.44       88.45     36.00 o 
   6   0  12     1326.08     1225.38     43.03 o 
   8   0  12     1532.41     1408.06     48.74 o 
  10   0  12       35.69       44.38     15.35 o 
  12   0  12       99.15       96.58     24.98 o 
 -23   1  12       12.79       21.22     17.08 o 
 -21   1  12        0.09       -3.83     15.84 o 
 -19   1  12        0.41        7.45     11.24 o 
 -17   1  12       37.91       26.61     12.21 o 
 -15   1  12       99.11       97.45     15.00 o 
 -13   1  12        0.80       -3.83     10.54 o 
 -11   1  12       43.58       42.19     11.64 o 
  -9   1  12        1.80       -0.70      9.84 o 
  -7   1  12       26.39       28.00      9.01 o 
  -5   1  12      107.88      107.30     11.25 o 
  -3   1  12      294.82      300.03     13.98 o 
  -1   1  12      112.64      109.76     10.40 o 
   1   1  12        0.82        0.92      7.53 o 
   3   1  12      107.67       99.58      9.93 o 
   5   1  12        0.06        1.55      5.74 o 
   7   1  12      236.95      267.46     16.33 o 
   9   1  12      130.89      133.33     11.47 o 
  11   1  12       33.64       33.34      9.17 o 
 -14   2  12        5.56        5.71     12.70 o 
 -12   2  12        0.13        0.86     10.97 o 
 -10   2  12      108.14      103.18     14.51 o 
  -8   2  12      139.17      126.43     15.11 o 
  -6   2  12       15.85        7.28     11.13 o 
  -4   2  12       30.31       22.50     11.79 o 
  -2   2  12       54.55       47.68     12.58 o 
   0   2  12       53.69       81.48     13.86 o 
   2   2  12      165.87      173.81     16.85 o 
                                                 
